# Supplementary material for: Revisiting avian ‘missing’ genes from de novo assembled transcripts
Source: BMC Genomics. 2019 Jan 5;20:4. doi: 10.1186/s12864-018-5407-1 (PMC6321700; doi:10.1186/s12864-018-5407-1)
Supplement: Supplementary file 1 — Description of RNA-Seq data sets, recovered missing genes, mapping, expression related data. Table S1. Overview of RNA-Seq data used in this study. Table S2. List of missing genes investigated in this study. All genes were from Zhang et al. [3] and Lovell et al. [4]. Table S3. Missing genes recovered by analysis of five bird transcriptomes. Table S3A. lists the evidence supporting the presence of missing genes as described both in Zhang et al. [3] and Lovell et al. [4]; Table S3B. list the genes which have not been recovered and appear to be truly absent from the avian genome. Table S4. Mapping information of recovered missing genes in the bird genomes and homologs in SWISS-prot. Table S5. Missing gene tBLASTn against the bird genomes. Results of human homologous protein sequences blasted against the 5 bird genomes. Table S6. GC-content of high-confidence genes in five birds. Table S7. Co-linear analysis of presumed missing blocks in chicken and other animals. Table S8. Tissue-specific expression index of high-confidence genes. Table S9. The number of related studies of 446 high confidence genes in PubMed. Searchers were carried out using official gene symbols. Table S10. List of 34 new annotated missing genes in the chicken genome (Galgal5). We used the missing gene list to search the new annotation from the Galgal5 reference compared with Galgal4 reference. (XLSX 590 kb) [file 12864_2018_5407_MOESM1_ESM.xlsx]

## Sheet: Table S1
Table S1. Information on RNA-seq data sets
Chicken
Tissue	Yield (Gbp)	Paired reads (M)	Accession ID
Adipose	13.6	47.987	SRR1299037
	17.2	60.3112	SRR1299039
	11.4	40.1717	SRR1299040
	13	45.8241	SRR1299042
	8.8	30.5292	SRR1299044
	17	59.7118	SRR1299046
	16.1	56.6084	SRR1299048
	13.8	48.7152	SRR1299049
	8.8	45.949	SRR2018214
	19	62.5808	SRR636249
	25	83.1474	SRR924539
	9.2	29.9205	SRR942361
	6.6	21.3501	SRR942364
Adrenal	58	194.404	SRR924202
Arcopallium	4.6	31.8842	SRR934004
Basilar papilla	11.7	40.9294	SRR1811308
Bursa	8.8	40.1921	SRR1050759
	8.5	38.8339	SRR1050760
Blastoderm	40	131.678	SRR534006
	42	138.072	SRR536787
Brain	35	178.475	SRR594500
	27	115.603	SRR579551
Cerebrum	22	68.1184	SRR924546
Colon	40	201.44	SRR594501
Comb	6.2	23.6433	SRR2653978
	6.4	24.4206	SRR2653979
Duodenum	26	86.3058	SRR1789055
	26	80.2581	SRR1821183
	26	81.6023	SRR1821186
Embryo	22	86.6188	SRR1298385
	22	86.6188	SRR1822371
	18.4	73.1825	SRR1822373
	19.7	78.2016	SRR1822375
	28	109.072	SRR1822376
	37	143.514	SRR1822377
	44.6	161.89	SRR1822378
	28	95.2154	SRR1822379
Epithelium	34	111.626	SRR1265944
	47	153.837	SRR1264528
Gonads	51	170.231	SRR538806
	40	131.973	SRR536790
	22	70.084	SRR1956756
	22	71.341	SRR1956753
Heart	6.4	22.4153	SRR2845409
	5.2	18.2321	SRR2889274
	11.8	50.37	SRR3115140
	10.2	43.0492	SRR3115142
	10.8	45.5284	SRR3115144
	10.4	44.4481	SRR3115146
	23	97.0196	SRR579554
	34	166.869	SRR594502
	30	96.627	SRR924550
Hypothalamus	40	136.221	SRR924552
Liver	9.6	31.7977	SRR2070095
	14.4	47.4621	SRR1299051
	9.4	31.0605	SRR2070093
	9	31.6103	SRR1299036
	7.2	25.1842	SRR2889297
	7.2	25.21	SRR2889293
	16.4	57.547	SRR1299038
	13.2	46.6087	SRR1299041
	35	169.202	SRR594504
	13.3	46.0459	SRR1299047
	19.4	68.5123	SRR1299050
	13.4	47.319	SRR1299045
	19.8	86.9627	SRR579552
	10.8	37.8248	SRR1299043
	24	79.3182	SRR924556
Lung	28	140.098	SRR594505
Magnum	7.2	36.6126	SRR2973613
	20.7	69.4271	SRR924558
	3	11.7919	SRR546492
	9.4	33.6619	SRR1182481
	13.6	49.5328	SRR1639602
	14.6	52.9258	SRR1185950
	4.6	18.4603	SRR546495
	8.6	45.328	SRR2973612
	13.4	48.2562	SRR1635918
	13.6	49.5328	SRR1636051
Muscle	36	176.225	SRR594506
	10.9	49.9477	SRR1449864
	26	112.898	SRR579555
	1.81	6.02086	SRR2185610
Ovary	4.8	14.168	SRR546478
Proventriculus	35	114.543	SRR924573
Skin	12.6	42.0664	SRR2005776
	5.4	12.0309	SRR1923276
Spleen	7.4	25.8632	SRR2889285
	13	42.7869	SRR1910461
	35	172.079	SRR594507
	10.3	34.3307	SRR2516444
	31	103.491	SRR924585
	7.7	25.2116	SRR2516428
	7.4	25.5744	SRR2889289
Testis	36	174.613	SRR594508
	4.8	18.0334	SRR2653977
	4.6	17.6834	SRR2653976
	39	141.894	SRR1977540
Uterus	16	53.7866	SRR1104917
	7.6	30.0809	SRR546497
	14.9	49.6038	SRR1104918
	22	68.7176	SRR1104919
	15.6	52.2048	SRR1104916
	7.2	28.5587	SRR546496
Duck
Tissue	fastq id	Yield (Gbp)	Paired reads (M)	Accession ID
Abdominal fat	Abdominal fat	12.2	37.9097	SRR7031397
Brain	Brain	11.4	35.4246	SRR7031396
Cecum	Cecum	13.6	42.1395	SRR7031395
Duodenum	Duodenum	14.5	45.1984	SRR7031394
Glandular stomach	Glandular stomach	13.8	42.539	SRR7031401
Heart	Heart	12.7	39.5547	SRR7031400
Ileum	Ileum	14.4	45.2176	SRR7031399
Jejunum	Jejunum	12.8	40.0747	SRR7031398
Kidney	Kidney	16.6	51.593	SRR7031393
Liver	Liver	16	50.0905	SRR7031392
Lung	Lung	15.8	49.3476	SRR7031385
Muscular stomach	Muscular stomach	12	37.4391	SRR7031384
Ovarian	Ovarian	12.8	40.0093	SRR7031387
Pancreas	Pancreas	13.3	40.9519	SRR7031386
Pituitary	Pituitary	11.2	34.7544	SRR7031389
Rectum	Rectum	14.4	45.0948	SRR7031388
Skin	Skin	12	37.4848	SRR7031391
Testis	Testis	12.8	40.1273	SRR7031390
Embryo 5days	Embryo 5days	13.9	43.4176	SRR7031383
Embryo 9days	Embryo 9days	14.9	49.5021	SRR7031382
Embryo 13days	Embryo 13days	15.3	47.9547	SRR7031378
Head 17days	Head 17days	13.8	43.0339	SRR7031379
Head 21days	Head 21days	16.6	52.0176	SRR7031380
Heart 17days	Heart 17days	13.6	42.4576	SRR7031381
Heart 21days	Heart 21days	17.2	53.4188	SRR7031374
Leg 17days	Leg 17days	12.8	40.0065	SRR7031375
Leg 21days	Leg 21days	12.9	40.3292	SRR7031376
Pectoralis 17days	Pectoralis 17days	13.4	42.1243	SRR7031377
Pectoralis 21days	Pectoralis 21days	15.6	48.6234	SRR7031372
Wing 17days	Wing 17days	14.4	44.9852	SRR7031373
Wing 21days	Wing 21days	15.4	48.0984	SRR7031365
Oviduct	A5Magnum	18.4	74.5751	SRR7031364
	A5Uterus	22	82.0595	SRR7031369
	A7Magnum	17.2	70.2312	SRR7031363
	A7Uterus	17.8	72.7463	SRR7031368
	A8Magnum	22	84.0491	SRR7031362
	A8Uterus	14.4	58.7044	SRR7031367
	B5Magnum	16.2	66.2402	SRR7031366
	B5Uterus	24	91.0511	SRR7031358
	B8Magnum	22	82.3814	SRR7031371
	B8Uterus	22	84.5899	SRR7031359
	B9Magnum	19.6	79.5801	SRR7031370
	B9Uterus	22	85.2831	SRR7031356
pigeon
Tissue	fastq id	Yield (Gbp)	Paired reads (M)	Accession ID
Brain	Brain	30	84.113	SRR7031361
Glandular stomach	Glandular stomach	28	78.8634	SRR7031434
Hypothalamus	Hypothalamus	18.2	54.1345	SRR7031433
Ileum	Ileum	19	56.3155	SRR7031436
Jejunum	Jejunum	17.2	50.9229	SRR7031435
Liver	Liver	26	72.6008	SRR7031430
Magnum	Magnum	24	67.8805	SRR7031429
Ovarian	Ovarian	24	66.8072	SRR7031432
Spleen	Spleen	28	82.089	SRR7031431
Testis	Testis	17.6	52.2838	SRR7031438
Uterus	Uterus1	20	59.5107	SRR7031437
	Uterus2	18.4	54.8184	SRR7031421
	Uterus3	19.2	56.8885	SRR7031422
Isthmus of uterine tube	Isthmus of uterine tube	24	66.7577	SRR7031406
Zebra finch
Tissue	fastq id	Yield (Gbp)	Paired reads (M)	Accession ID
Abdominal fat	Abdominal fat	19.6	58.426	SRR7031423
Brain	Brain	19.2	57.0467	SRR7031424
Cecum	Cecum	19.2	57.2828	SRR7031425
Duodenum	Duodenum	19.2	57.3246	SRR7031426
Esophagus	Esophagus	19.6	55.1047	SRR7031427
Gallbladder	Gallbladder	17.4	51.6066	SRR7031428
Glandular stomach	Glandular stomach	18.6	55.1568	SRR7031419
Ileum	Ileum	22	63.1297	SRR7031420
Infundibulum	Infundibulum	19.8	58.6052	SRR7031418
Jejunum	Jejunum	24	66.3003	SRR7031417
Kidney	Kidney	19.4	54.5453	SRR7031416
Liver	Liver	19.8	55.7798	SRR7031415
Lung	Lung	17	50.7314	SRR7031414
Magnum	Magnum	19.6	58.4991	SRR7031413
Muscular stomach	Muscular stomach	18.2	53.7831	SRR7031412
Ovary	Ovary	19	56.4117	SRR7031411
Pancreas	Pancreas	19.6	58.042	SRR7031410
Pectorales	Pectorales	22	65.2869	SRR7031409
Rectum	Rectum	16.4	48.5379	SRR7031404
Sebum	Sebum	22	61.4371	SRR7031405
Testis	Testis	19.8	58.988	SRR7031402
Uterus	Uterus1	19.2	54.0392	SRR7031403
	Uterus2	19.8	58.6163	SRR7031407
Isthmus of uterine tube	Isthmus of uterine tube	19.4	57.8855	SRR7031408
Goose
Tissue	fastq id	Yield (Gbp)	Paired reads (M)	Accession ID
Uterus	Uterus1	22	61.8985	SRR7031352
	Uterus2	16	47.2305	SRR7031353
	Uterus3	16.4	48.3703	SRR7031360
Jejunum	Jejunum	19.6	57.6076	SRR7031357
Ovary stroma	Ovary stroma	26	75.2833	SRR7031354
Theca folliculi	Theca folliculi	19.6	57.5198	SRR7031355
Hypothalamus		122.7	359.668	SRR1502193 SRR1502195 SRR1502197 SRR1502198 SRR2125737
Hypophysis
Ovary
Uterus
chicken:download from NCBI(https://www.ncbi.nlm.nih.gov)
duck:feed normally
pigeon:feed normallly
goose:feed normallly
zebra finch:feed normallly
Instrument:Illumina HiSeq 2000
Gbp: 10^9 basepairs
M: 10^6

## Sheet: Table S2
Table S2. List of 'missing' genes
List of 807 missing genes
OFFICIAL_GENE_SYMBOL
ABCB5
ABCD1
ABHD16A
ABHD16B
ABHD4
ABT1
AC040160.1
AC083902.2
ACAP1
ACIN1
ACP4
ACP7
ACY3
ADAT3
ADCY4
ADGRE1
ADGRE3
ADGRF3
ADH4
AIF1
AIF1L
AKNA
AKR1C1
AKR1C3
ALAS2
ALDH16A1
ALKBH6
ALKBH7
ALOX12B
AMBN
AMHR2
AMZ2
ANKLE1
ANKRD23
ANKRD45
ANKRD53
ANKUB1
ANXA9
AP2A1
APEX2
APLP1
APOE
APOM
AQP6
ARAF
ARG1
ARHGAP11B
ARHGAP27
ARHGEF1
ARHGEF25
ARL4D
ARL6IP6
ARMC12
ARR3
ARRB2
ASF1B
ASGR1
ASPRV1
ATF5
ATG16L2
ATL3
ATP2B3
ATP6AP1
AVIL
AVPR2
AXL
B3GAT3
B3GNT8
B4GALNT1
B4GALNT2
BAD
BAG6
BAIAP3
BANF2
BAZ2A
BBS1
BCAM
BCAT2
BCL3
BCL6B
BCL7C
BEST2
BGN
BICDL2
BRMS1
BRSK1
BTBD18
BTNL9
C10ORF10
C10ORF131
C11ORF58
C11ORF84
C11ORF95
C12ORF40
C14ORF119
C14ORF28
C14ORF93
C16ORF46
C16ORF86
C17ORF80
C19ORF25
C19ORF53
C19ORF67
C19ORF68
C19ORF81
C1ORF87
C20ORF202
C2CD4D
C2ORF68
C3ORF20
C3ORF52
C3ORF62
C3ORF80
C5ORF52
C9ORF135
CA11
CABP5
CACNG6
CADM4
CALCOCO1
CALM3
CALML6
CC2D2B
CCDC105
CCDC114
CCDC151
CCDC159
CCDC17
CCDC182
CCDC189
CCDC22
CCDC74B
CCDC81
CCDC83
CCDC87
CCDC88B
CCHCR1
CCIN
CCNB1IP1
CD22
CD248
CD2BP2
CD33
CD37
CD68
CD84
CD97
CDC42EP5
CDH24
CDIPT
CDK20
CDKN2D
CEACAM7
CEBPE
CENPBD1
CEP72
CFAP157
CFL1
CGREF1
CHD3
CHMP4A
CHRM1
CHRNB1
CHRNE
CIART
CIB4
CIC
CLEC11A
CLIC1
CLN3
CMTM5
CNFN
CNOT3
CNTD2
CNTROB
CORO1A
COX4I2
COX7A1
CPA3
CPT1C
CPVL
CRB3
CROCC2
CRYGC
CST6
CTF1
CUTA
CXCL11
CXORF38
CXXC1
CYB561D1
CYB5D1
CYP2F1
DBP
DCAF11
DCDC1
DDIT4L
DDX39A
DENND1C
DGKA
DMAC1
DNAAF3
DNAH11
DNAH14
DNAH2
DNAH6
DNAJC30
DNAJC4
DNASE2
DNMT3L
DOC2A
DOCK6
DPP3
DUSP2
DUSP9
DVL2
DXO
EBPL
ECT2L
EFCAB8
EFEMP2
EFS
EGLN2
EHBP1L1
ELK1
EMC9
EML3
EMP3
ENAM
ENSG00000238163
ENSG00000250246
ENSG00000255613
ENTHD1
EPN1
EPOR
EPS8L1
EPSTI1
ERF
ESRRA
EXO5
FAM120C
FAM131C
FAM151A
FAM187B
FAM213B
FAM241B
FAM47E
FAM53C
FAM58A
FAM71E1
FAM71F2
FAM74A1
FAM89B
FAM98C
FBRS
FBXL19
FBXL6
FBXO24
FBXW12
FCRL4
FERMT3
FFAR1
FGD1
FGF21
FGFBP3
FIS1
FITM1
FKBPL
FLJ45079
FLT3LG
FOXA3
FOXH1
FPR3
FRMD8
FSCN3
FUT2
FUZ
FXR2
GADD45GIP1
GAL3ST3
GAPDHS
GATA1
GDI1
GDPD3
GIMAP4
GKN1
GKN2
GLS2
GMPR2
GNB2
GNG8
GNL1
GOT1L1
GPANK1
GPBAR1
GPHA2
GPR108
GPR137
GPR150
GPR151
GPR173
GPR31
GPR45
GPR84
GRAMD1A
GRIPAP1
GRWD1
GSK3A
GSTP1
GTF2IRD2
GUCA2A
HAS1
HAUS4
HAUS7
HCFC1
HES3
HIF3A
HIGD1B
HIGD1C
HOMEZ
HOOK2
HOXD1
HSD17B14
HSD17B8
HSPB6
HSPB9
HTR3B
HUWE1
IDO1
IER2
IFI44L
IFNA4
IGHD
IGHV1-2
IGHV4-34
IGKC
IGLON5
IKBKG
IL22
IL25
IL26
IL27RA
INO80E
INSL5
IPO4
IRAK1
IRF2BP1
IRF3
IRF9
ITGAD
ITGB7
ITLN2
ITPKC
IZUMO2
JPH4
JRKL
JUNB
KANK2
KCNAB3
KCND1
KCNJ14
KCNK4
KCNK6
KCNN4
KCTD11
KCTD13
KDELR1
KDM6B
KHNYN
KIAA1586
KIFC2
KIRREL2
KISS1
KLC2
KLC3
KLHDC9
KMT2B
KMT5C
KREMEN2
KRI1
L1CAM
LAGE3
LAIR2
LDLRAD2
LDOC1
LENG9
LEP
LGALS12
LGALS9
LGALS9C
LIM2
LIN37
LMTK3
LOC100555519
LPCAT4
LRP10
LRRC29
LRRC53
LRRC8E
LRRN4CL
LSR
LTBP3
LYL1
LYPD3
MACROD1
MAMSTR
MAP3K10
MAP3K11
MAP4K1
MAPK3
MARCH9
MBD1
MDP1
MED25
MEDAG
MEGF8
METTL21A
METTL21B
MFSD3
MIA
MMP12
MMP14
MMP19
MMP25
MORC1
MORN1
MPDU1
MRO
MROH7
MRPL52
MUS81
MYH14
MYL6B
MYPOP
MZT2A
NAALADL1
NAGS
NANOS2
NAT14
NAT16
NCCRP1
NCKAP5L
NCR3
NDRG2
NECTIN2
NELFE
NFATC2IP
NFATC4
NFE2
NFKBIB
NFKBIL1
NOSIP
NOVA2
NPHS1
NR1H2
NRM
NTF4
NTN5
NUCB1
NUDT22
NUMBL
NXPH3
NYAP1
ODF3L1
ODF3L2
OLIG1
OPA3
OR10D3
OR10G6
OR10J1
OR10Q1
OR10S1
OR10V1
OR11H13P*	Non-protein coding gene, we removed this gene in the following analysis
OR11H4
OR11H6
OR1C1
OR1K1
OR1L3
OR1M1
OR1Q1
OR2B3
OR2F1
OR2T11
OR2T27
OR2T29
OR2T5
OR2V1
OR4F5
OR51A7
OR51S1
OR52A5
OR52B4
OR52N2
OR52N4
OR5C1
OR5L1
OR6C65
OR7C1
OR8J3
ORAI3
OXA1L
OXER1
PACS1
PALM3
PAQR4
PARP2
PAX8
PCED1A
PCMTD2
PCP2
PDZD4
PEG10
PELI3
PELP1
PET100
PGAM2
PGBD4
PGLYRP3
PHF1
PHF23
PHKG2
PHLDB3
PIH1D1
PIM2
PIP4P1
PIP5KL1
PIR
PIWIL4
PKMYT1
PLAUR
PLCB3
PLD2
PLEKHA4
PLOD3
PLPPR2
PLSCR3
PLXNA3
PLXNB3
PNCK
PNMA1
PODNL1
POLM
POU2F2
POU5F1
PPFIA3
PPP1R12C
PPP1R13L
PPP1R32
PPP1R35
PPP1R3E
PPP1R3F
PPP6R1
PRDX2
PRDX5
PRKACA
PRKCSH
PRLH
PRMT5
PRND
PRODH2
PROSER3
PRR14
PRRC2A
PRRG2
PRSS16
PRSS53
PRSS8
PRX
PSMA8
PSMB11
PSMB8
PSME1
PSME2
PSPN
PSRC1
PTGIR
PTGIS
PTPRH
PXDNL
PXMP2
RAB1B
RAB2B
RAB3D
RABAC1
RABEP2
RAD51AP2
RARRES3
RASGRP2
RASGRP4
RASIP1
RBCK1
RBM42
RCE1
RCN3
RCOR2
REC8
RELA
REM2
RENBP
RETN
RETNLB
RFX1
RGL2
RGL3
RHBDD3
RHBDL2
RIBC1
RIMBP3C
RIPK3
RLN3
RMND5B
RNASEH2A
RNF181
RNF183
RNF31
RP11-429J17.8
RPGRIP1
RPS6KA4
RRAS
RTN2
RTP1
S100A5
S1PR5
SAC3D1
SAPCD1
SART1
SCAND1
SCYL1
SERPINI2
SERTAD1
SFTPB
SH2B1
SH2D6
SHANK1
SHBG
SHISA7
SIGLEC8
SIX5
SLC10A3
SLC12A6
SLC1A5
SLC22A17
SLC25A18
SLC25A23
SLC25A45
SLC25A53
SLC26A10
SLC35E3
SLC35G3
SLC39A4
SLC3A2
SLC43A1
SLC44A4
SLC52A1
SLC6A16
SLC6A8
SLC7A7
SLC7A8
SLC9C1
SLPI
SMG9
SNX15
SOAT2
SOWAHB
SPACA4
SPAG5
SPHK2
SPIB
SPNS1
SPRED3
SPRYD4
SRRM2
SRSF9
SSPO
SSSCA1
STAC2
STAP2
STK19
STKLD1
STX10
STX4
STXBP2
SWSAP1
SYN1
SYNGR4
SYP
SYT5
TAAR6
TAOK2
TAS2R1
TATDN2
TBC1D10B
TBC1D10C
TBC1D17
TBX6
TCF19
TDRD10
TEAD2
TEFM
TEP1
TEPP
TERF2IP
TEX15
TEX26
TFPT
THAP2
THAP8
THOC6
THTPA
TIGD1
TIGD2
TIMM17B
TIMM29
TIMM8B
TIMP1
TINF2
TM9SF1
TMC4
TMC8
TMEM143
TMEM147
TMEM150A
TMEM150B
TMEM156
TMEM187
TMEM205
TMEM249
TMEM254
TMEM30B
TMEM86B
TMEM88
TMEM91
TNF
TNFAIP8L2
TNFSF12
TNNT1
TNS2
TOX4
TP53
TREH
TREX2
TRIB3
TRIM44
TRMT1
TRPM4
TRPT1
TSC22D4
TSEN34
TSKS
TSPAN16
TSPAN31
TSSK1B
TSSK4
TTC23
TTC23L
TTC5
TTC9C
TTYH1
TUBB4A
TULP2
U82695.1
UBL4A
UCMA
UFSP1
UNC5CL
UPK1A
UPK2
USP11
UXT
VAMP5
VMAC
VN1R1
VSIG10L
VWA7
WAS
WDR49
WDR6
WDR74
WDR87
WRAP53
XRCC1
YIF1A
YIPF2
YPEL3
ZBED5
ZBED8
ZBP1
ZCCHC3
ZCWPW2
ZDHHC11
ZDHHC19
ZDHHC24
ZFPL1
ZMYND15
ZNF197
ZNF30
ZNF385A
ZNF500
ZNF526
ZNF576
ZNF577
ZNF583
ZNF646
ZNF653
ZNF784
ZSWIM4
*Transcriptional sequences without coded protein， we omiited this gene for further anlaysis

## Sheet: Table S3
Table S3A. Evidence supporting the presence of 446 genes in five birds
confidence level	Gene Name	Chicken	Duck	Pigeon	Goose	Zebra finch
High confidence	ABCD1	contig1150720	contig180533	contig294832	contig94186	contig1124914
	ATL3	contig296553	contig21798	contig146512	contig17394	contig147681
	ADCY4	contig6680	contig131836	contig148981	contig931078	contig13792
	AIF1	contig26732	contig915174	contig69282	contig37466	contig1621374
	ANKRD23	contig1307430	contig1852434	contig1411555	contig911062	contig1522173
	AP2A1	contig475640	contig177112	contig6562	contig1045713	contig314722
	APLP1	contig941723	contig1915310	contig54536	contig125546	contig1574973
	ARAF	contig22978	contig1986086	contig847237	contig935413	contig126860
	ARHGEF25	contig20436	contig1880587	contig607000	contig105091	contig1134655
	ATP6AP1	contig88002	contig1909671	contig360228	contig683967	contig102299
	AVIL	contig62154	contig86504	contig21560	contig134279	contig30927
	AVPR2	contig215266	contig1499323	contig1498	contig1089324	contig158424
	BBS1	contig28821	contig581797	contig83455	contig320395	contig17706
	BCAT2	contig222585	contig1870383	contig1474056	contig3301	contig128970
	BGN	contig92497	contig116006	contig381407	contig1067079	contig154713
	BRSK1	contig1505266	contig1865278	contig14234	contig571033	contig1849372
	CA11	contig601436	contig598772	contig249446	contig295918	contig345587
	CALM3	contig24812	contig353763	contig302414	contig1088620	contig138534
	CD37	contig312563	contig1867767	contig1328914	contig424349	contig171822
	CD97	contig47533	contig1867649	contig383624	contig37510	contig117528
	CDC42EP5	contig117901	contig180283	contig673785	contig587613	contig215070
	CDH24	contig586404	contig32751	contig807799	contig922003	contig182493
	CDKN2D	contig698782	contig860073	contig1398911	contig323783	contig1170608
	CEBPE	contig1507475	contig134813	contig24889	contig90910	contig213770
	CORO1A	contig155650	contig178080	contig157135	contig97412	contig111215
	CPT1C	contig29005	contig69380	contig13660	contig1095225	contig169683
	CYP2F1	contig279415	contig1871616	contig38755	contig1111096	contig1224265
	DNAJC4	contig1305564	contig1865097	contig49009	contig310544	contig2042762
	DOC2A	contig10103	contig50549	contig17953	contig702026	contig1092832
	DOCK6	contig93013	contig184336	contig65623	contig102149	contig1420155
	DUSP9	contig160839	contig839381	contig1340767	contig91270	contig172887
	EGLN2	contig1722566	contig122645	contig57068	contig113948	contig2275975
	EPN1	contig835844	contig1908167	contig27012	contig910215	contig52943
	ERF	contig1734	contig181819	contig1039362	contig86078	contig986157
	FAM120C	contig183715	contig1895312	contig1449633	contig12727	contig109195
	FBXL19	contig1478301	contig2570	contig307655	contig973548	contig576171
	FERMT3	contig98777	contig1307717	contig25376	contig141583	contig100519
	FGD1	contig215824	contig1916129	contig9354	contig1069143	contig147346
	FOXA3	contig61236	contig104613	contig28989	contig122020	contig112762
	FOXH1	contig121609	contig29915	contig19879	contig4928	contig140933
	GDI1	contig455601	contig659506	contig37377	contig1822	contig2392561
	GLS2	contig975830	contig178039	contig1414806	contig941583	contig560646
	GMPR2	contig2011910	contig118559	contig844931	contig91641	contig155191
	GPR173	contig1970289	contig1850635	contig179768	contig587763	contig1424779
	GSK3A	contig126355	contig1876661	contig27009	contig906460	contig1200126
	HAS1	contig2005915	contig1912089	contig1289611	contig143105	contig169272
	HIF3A	contig1342075	contig60067	contig1487359	contig302836	contig117263
	HIGD1C	contig21490	contig1868237	contig248264	contig76603	contig2329624
	HOMEZ	contig213173	contig28702	contig233863	contig208	contig481970
	HOOK2	contig220479	contig1909108	contig64638	contig295027	contig980814
	HSPB6	contig246122	contig768946	contig833491	contig1061168	contig159445
	IGLON5	contig1720240	contig623976	contig14900	contig299131	contig1175073
	IRAK1	contig1168517	contig1908152	contig721625	contig725357	contig172213
	IRF2BP1	contig926234	contig135795	contig3029	contig1041251	contig140197
	IRF9	contig1171546	contig921222	contig1314365	contig829216	contig21482
	ITPKC	contig1798286	contig1893010	contig24047	contig15527	contig110713
	KANK2	contig37655	contig1895992	contig1443127	contig91214	contig73927
	KCNAB3	contig788609	contig39243	contig147409	contig1064586	contig361208
	KCNK4	contig546461	contig57804	contig325343	contig739224	contig15611
	KCNK6	contig724390	contig178735	contig18931	contig185477	contig1382946
	KCNN4	contig113626	contig190910	contig153932	contig833164	contig213497
	KDELR1	contig731808	contig1389998	contig91304	contig21100	contig2309393
	KIFC2	contig107053	contig59600	contig1290238	contig833929	contig2072978
	KIRREL2	contig1247352	contig462029	contig1287621	contig40607	contig1379425
	KLC2	contig1728982	contig45159	contig35762	contig325736	contig2369267
	KMT5C	contig150631	contig504847	contig1453577	contig698523	contig1399572
	KREMEN2	contig67576	contig1943263	contig1432733	contig1053907	contig1648583
	LOC100555519	contig1800208	contig692724	contig709660	contig21813	contig16238
	MACROD1	contig66477	contig185139	contig13298	contig1020332	contig126933
	MAMSTR	contig51363	contig1869910	contig501964	contig1004142	contig2332495
	MAP3K10	contig44405	contig1884597	contig294202	contig99933	contig8958
	MAP4K1	contig1511048	contig1908269	contig186832	contig156474	contig10739
	MAPK3	contig125247	contig101651	contig88207	contig14583	contig1522065
	MARCH9	contig1691347	contig54184	contig145428	contig372010	contig15962
	METTL21B	contig110285	contig418260	contig590149	contig143172	contig1492476
	MMP14*	contig939115	contig1091727	contig88586	contig977819	contig10242
	MRPL52*	contig844391	contig73531	contig1225968	contig46776	contig1383874
	MYH14	contig1490980	contig184625	contig22894	contig114991	contig144522
	NFATC4	contig1335197	contig1879610	contig1308003	contig192203	contig2011714
	NR1H2	contig72976	contig10458	contig12766	contig21034	contig1083356
	NTN5	contig1038696	contig38797	contig982068	contig938642	contig2411869
	ORAI3	contig1198789	contig179157	contig13839	contig1133133	contig151163
	PACS1	contig120476	contig1906774	contig64629	contig179700	contig150381
	PALM3	contig110300	contig21790	contig1477546	contig1020254	contig321015
	PARP2	contig152997	contig1878105	contig784175	contig1009897	contig235000
	PIM2	contig1342533	contig175756	contig189841	contig53667	contig2037073
	PLXNA3	contig718738	contig183964	contig45248	contig960500	contig122298
	PLXNB3	contig1122876	contig186070	contig185461	contig102093	contig95974
	PNCK	contig1240408	contig183749	contig1416440	contig831007	contig151789
	PODNL1	contig4542	contig1887186	contig410981	contig905978	contig1537826
	POU5F1	contig543349	contig1845834	contig855065	contig20064	contig1281258
	PPFIA3	contig294053	contig184837	contig317793	contig143195	contig231885
	PPP1R3E	contig1611590	contig1902979	contig502566	contig580477	contig3257
	PPP6R1	contig968969	contig1877945	contig148930	contig1042920	contig1124062
	PRDX2	contig70743	contig21332	contig12599	contig1004072	contig1134605
	PRKACA	contig24714	contig1093517	contig14880	contig54849	contig98112
	PRRG2	contig1122178	contig1763114	contig32958	contig54818	contig1065200
	PRSS8*	contig51122	contig1917197	contig1389754	contig963230	contig2319320
	PRX	contig220069	contig154733	contig304016	contig18374	contig576623
	PSPN	contig1490987	contig175567	contig24728	contig585148	contig1116526
	PTGIR	contig211629	contig1092626	contig92807	contig113891	contig229136
	PTPRH	contig1195657	contig18441	contig2110	contig91925	contig927645
	RAB1B	contig543429	contig130217	contig889488	contig43164	contig106389
	RAB3D	contig175958	contig109218	contig10873	contig312788	contig155840
	RBCK1	contig42614	contig181002	contig375018	contig58411	contig106623
	RCN3*	contig605957	contig1887710	contig604356	contig1059688	contig200005
	RGL3	contig32618	contig1862504	contig4820	contig322328	contig1640408
	RNF181	contig1025115	contig921776	contig476490	contig324692	contig1213753
	RPS6KA4	contig53434	contig135033	contig1361051	contig931201	contig1763531
	RRAS	contig1680520	contig1812668	contig10011	contig1035361	contig1492645
	S1PR5	contig1214652	contig1941304	contig1372111	contig977733	contig116155
	SERPINI2	contig216654	contig835345	contig152303	contig94174	contig148022
	SLC22A17	contig35827	contig1438472	contig3137	contig419809	contig110280
	SLC6A16	contig400079	contig75014	contig167016	contig671175	contig1777366
	SLC6A8	contig1038547	contig500274	contig453518	contig95783	contig976839
	SLC7A7	contig1172330	contig177022	contig1399021	contig125357	contig1222120
	SNX15	contig978958	contig193734	contig34744	contig325775	contig2021545
	SPRED3	contig1499944	contig15580	contig42402	contig312476	contig2459385
	STX4	contig86321	contig34703	contig3743	contig15981	contig2006113
	SYN1	contig641322	contig57060	contig365454	contig78834	contig67065
	SYNGR4	contig36235	contig764197	contig167315	contig185438	contig613159
	SYT5	contig650097	contig41652	contig309641	contig912184	contig153614
	TBX6	contig1726441	contig511561	contig82439	contig334610	contig1220331
	TEAD2	contig549030	contig605388	contig69102	contig931221	contig150206
	TEP1	contig656772	contig1891201	contig688523	contig1123009	contig1667123
	TIMM29	contig104061	contig1368939	contig1301635	contig1068766	contig1765957
	TIMP1	contig67534	contig1327091	contig1126121	contig1098403	contig1059008
	TMC4	contig799346	contig313733	contig1418269	contig293851	contig70247
	TMEM150A	contig16612	contig417176	contig1390796	contig326428	contig107473
	TMEM91	contig40170	contig255025	contig316143	contig46198	contig163399
	TRMT1*	contig1799607	contig1870711	contig739258	contig310219	contig90382
	TRPT1	contig721973	contig1852298	contig1346249	contig16823	contig1826934
	TSPAN31*	contig10064	contig1258867	contig16698	contig75962	contig1186818
	TSSK4	contig82589	contig177839	contig1462480	contig101109	contig1537322
	TUBB4A	contig174392	contig45456	contig66304	contig919834	contig1862121
	TULP2	contig917849	contig1517081	contig182570	contig767844	contig13419
	USP11	contig105185	contig176491	contig402552	contig906582	contig30539
	WRAP53	contig1172290	contig523280	contig22035	contig39175	contig1028088
	YIPF2	contig169723	contig33591	contig889983	contig768740	contig127636
	YPEL3	contig1160925	contig114905	contig20743	contig1025481	contig167129
	ZNF784	contig915316	contig50869	contig9732	contig5795	contig2278884
	ZSWIM4	contig216288	contig1908555	contig10907	contig100172	contig1574908
	ASF1B	contig1126019	contig1907925	contig12586	contig99907	contig1534498
	ATP2B3	contig1110003	contig178999	contig176582	contig1035429	contig2003756
	BCL7C	contig3583	contig121933	contig1288487	contig12884	contig108699
	CCDC88B	contig1486285	contig1307375	contig1445053	contig409024	contig28635
	CHMP4A	contig1217682	contig699543	contig25877	contig40032	contig112781
	CNTD2	contig794799	contig1586093	contig630698	contig842379	contig49317
	DENND1C	contig695114	contig1042762	contig86425	contig100729	contig88036
	DNAH2	contig180945	contig177063	contig44468	contig1116311	contig70745
	EFS	contig289906	contig1444959	contig1304764	contig1048748	contig560076
	ELK1	contig1694767	contig1507580	contig54677	contig106051	contig1538118
	EMP3	contig1135139	contig439389	contig1057709	contig91601	contig1417855
	EPS8L1	contig1342844	contig154810	contig253070	contig168728	contig450184
	ESRRA	contig497627	contig137020	contig1285593	contig140457	contig1392026
	FAM98C	contig613649	contig1878870	contig382027	contig160130	contig560652
	FBRS	contig530537	contig769251	contig1354578	contig1077516	contig1659419
	FGF21	contig1091239	contig1341497	contig26876	contig316762	contig1303360
	FKBPL	contig1243591	contig493524	contig1422255	contig1126523	contig1888126
	FUZ	contig64917	contig180387	contig625931	contig37223	contig237090
	GAPDHS	contig1038965	contig117173	contig68559	contig77507	contig2186827
	GNG8	contig1975458	contig97743	contig96	contig577649	contig10602
	GRAMD1A	contig1233755	contig630856	contig748143	contig40952	contig98793
	HSD17B14	contig558728	contig1008145	contig384726	contig825548	contig140050
	IRF3	contig13828	contig1878162	contig442156	contig752195	contig1180922
	JPH4	contig2013594	contig132980	contig3397	contig69816	contig9251
	JUNB	contig2817	contig1367477	contig1325988	contig17840	contig1642814
	KCND1	contig101020	contig1274153	contig92637	contig647714	contig128141
	KCNJ14	contig93649	contig162555	contig1419090	contig910221	contig221224
	KMT2B	contig22013	contig186060	contig5251	contig1140359	contig593174
	LRP10	contig151681	contig117862	contig240343	contig1088573	contig1848983
	LRRC8E	contig893934	contig1865946	contig46285	contig91256	contig123519
	MMP25	contig645499	contig1872683	contig170168	contig977819	contig201162
	MYL6B	contig249738	contig1122849	contig1228867	contig1018811	contig1814112
	NPHS1*	contig75826	contig62864	contig1299785	contig849523	contig1662220
	NTF4	contig1534257	contig1827699	contig606970	contig707154	contig1550755
	NUCB1	contig1215798	contig184017	contig2231	contig1069086	contig2378949
	PDZD4	contig223074	contig42488	contig21253	contig12174	contig2353854
	PELI3	contig124427	contig34441	contig392489	contig1065058	contig1788030
	PLCB3*	contig953292	contig184833	contig407440	contig3541	contig2309246
	PLEKHA4	contig1288415	contig179875	contig166932	contig975063	contig1618647
	PLPPR2*	contig47486	contig1984837	contig3214	contig55040	contig354535
	PRDX5	contig71158	contig491138	contig417780	contig979148	contig1834680
	PRR14	contig103985	contig180026	contig14541	contig92186	contig117438
	PRRC2A	contig559845	contig183726	contig464693	contig1122141	contig2281656
	PRSS53	contig69374	contig1392256	contig786966	contig161141	contig106638
	PSMB11	contig213164	contig34743	contig1408475	contig569794	contig56376
	PSME1	contig35274	contig1369710	contig189529	contig305925	contig212834
	RAB2B	contig186141	contig180109	contig1361851	contig71618	contig151278
	RASGRP4	contig152353	contig1853413	contig3536	contig309982	contig9327
	REC8	contig80084	contig56854	contig799226	contig1059583	contig1812479
	REM2	contig177501	contig139479	contig48361	contig1050133	contig1377370
	RPGRIP1	contig442659	contig600988	contig44023	contig1130884	contig946404
	SLC25A23	contig548982	contig96930	contig1443348	contig994183	contig1066390
	SLC26A10	contig1139222	contig1042898	contig386124	contig771823	contig2062921
	SLC44A4	contig1635	contig185058	contig1439429	contig104744	contig179624
	SLC7A8	contig1126209	contig593256	contig299457	contig78072	contig325669
	SPHK2	contig65837	contig196209	contig1877	contig13423	contig46261
	SPIB	contig1179635	contig83584	contig454269	contig143553	contig667460
	STX10	contig727068	contig1618039	contig1474647	contig38502	contig180896
	STXBP2	contig726311	contig179599	contig1356910	contig160664	contig140249
	SYP	contig722264	contig47886	contig180099	contig69146	contig1214420
	TBC1D10B	contig49293	contig1581295	contig396362	contig90927	contig2167541
	TCF19	contig149820	contig1903444	contig1029314	contig925718	contig2273559
	TRIB3	contig59874	contig1862515	contig79723	contig945580	contig1022550
	TRPM4	contig53272	contig1007276	contig182378	contig120706	contig116012
	TTC5	contig61793	contig59349	contig68017	contig98109	contig62149
	TTC9C	contig903945	contig1134509	contig323167	contig298373	contig234807
	TTYH1	contig155651	contig1902393	contig602705	contig314631	contig292721
	UBL4A	contig29955	contig32583	contig20386	contig1144592	contig1987921
	YIF1A	contig115373	contig597509	contig72966	contig12164	contig937936
	ZNF385A	contig101165	contig41696	contig13714	contig1099729	contig650850
	NFE2	contig937026	contig18167	contig1393465	contig102240	contig47825
	OR52N4	contig104005	contig1853696	contig1392052	contig351738	contig233918
	CGREF1	contig275239	contig193906	contig453109	contig176876	contig1545459
	OPA3	contig59807	contig74342	contig56840	contig942575	contig2371421
	SCAND1	contig1993427	contig22968	contig1314698	contig107232	contig1646414
	RCE1	contig730000	contig1840574	contig880380	contig290525	contig188332
	FIS1	contig153623	contig1451542	contig397767	contig100194	contig1058199
	PIP4P1	contig129443	contig195382	contig338470	contig12888	contig1799260
	SOAT2	contig107172	contig34549	contig45756	contig288345	contig1373987
	SIX5	contig491219	contig195056	contig48580	contig17779	contig1429931
	MPDU1	contig162183	contig1846494	contig1401995	contig1052183	contig1202362
	EPSTI1	contig1764666	contig84803	contig456299	contig842717	contig2281995
	PLOD3	contig116198	contig176574	contig38166	contig104701	contig2272315
	OR52N2	contig104005	contig1332623	contig1392052	contig351738	contig102442
	ACP4	contig307012	contig1917080	contig807735	contig1133137	contig1781748
	GRWD1	contig1475127	contig176258	contig2541	contig271149	contig197904
	PRODH2	contig384261	contig186028	contig21486	contig105916	contig1065380
	CIB4	contig49853	contig14393	contig250796	contig973814	contig766597
	GPR137	contig479197	contig1874991	contig837702	contig1078007	contig1025766
	ABHD16B	contig68134	contig518551	contig25966	contig673008	contig2318418
	SMG9	contig1290365	contig193056	contig26520	contig101817	contig139816
	RCOR2	contig63883	contig647135	contig2854	contig11784	contig311490
	IDO1	contig118562	contig33790	contig88510	contig96615	contig151785
	KDM6B	contig61023	contig63990	contig37294	contig1064253	contig2296551
	ITGB7	contig117408	contig1859900	contig292568	contig17765	contig1382731
	PAX8	contig1237128	contig91520	contig68140	contig994415	contig233411
	MAP3K11	contig44405	contig1884597	contig89025	contig1077674	contig1205158
	TMEM147	contig105167	contig69810	contig32600	contig80973	contig1174824
	SCYL1	contig720626	contig866530	contig79309	contig919434	contig2158493
	PSRC1	contig70057	contig601038	contig579040	contig1055668	contig111767
	FAM131C	contig1768056	contig1262559	contig179651	contig17792	contig12310
	CADM4	contig212849	contig1975982	contig12730	contig279429	contig337064
	B4GALNT2	contig600371	contig777885	contig318309	contig68962	contig14236
	BAZ2A	contig68094	contig1907597	contig65220	contig105438	contig2365691
	PCMTD2	contig397588	contig177626	contig303536	contig160063	contig139099
	ZNF583	contig64677	contig24565	contig173859	contig5166	contig235490
	PHF23	contig157090	contig1430958	contig751569	contig290710	contig1538846
	ANKRD45	contig133243	contig167925	contig1339869	contig1008126	contig1057367
	GATA1	contig121937	contig30698	contig1442813	contig17328	contig2429899
	IGHV1-2	contig51583	contig74877	contig66916	contig100180	contig96639
	IGHV4-34	contig121289	contig129039	contig66916	contig100181	contig2274194
	ABCB5	contig9115	contig1866132	contig1311382	contig926362	contig318948
	DDX39A	contig273381	contig70390	contig868253	contig102585	contig112766
	PELP1	contig111439	contig1870708	contig1346131	contig105352	contig1766196
	PRKCSH	contig61705	contig35092	contig160643	contig952073	contig1122798
	GTF2IRD2	contig104703	contig184321	contig624071	contig103576	contig952699
	MED25	contig1195757	contig468664	contig67645	contig74902	contig1843865
	TMEM30B	contig665733	contig126092	contig8298	contig280218	contig1064562
	S100A5	contig137095	contig1037101	contig1179465	contig672782	contig217308
	IKBKG	contig80173	contig1439664	contig879443	contig2402	contig125620
	ABHD16A	contig68134	contig518551	contig25966	contig673008	contig1809842
	PPP1R12C	contig23801	contig439385	contig47523	contig565302	contig830323
	GRIPAP1	contig51771	contig1840771	contig37012	contig740105	contig2157153
	BRMS1	contig114047	contig1566406	contig1451982	contig199156	contig1307460
	AQP6	contig1042682	contig1037500	contig1456416	contig133745	contig100495
	RBM42	contig108813	contig100169	contig94833	contig82638	contig2318914
	HCFC1	contig67321	contig50684	contig83752	contig135419	contig368741
	WDR6	contig66849	contig1917715	contig19337	contig1002945	contig1856710
	ARHGAP11B	contig855998	contig1872508	contig832111	contig938217	contig123217
	MBD1	contig414907	contig195164	contig21248	contig1124410	contig2274460
	OR7C1	contig525711	contig162845	contig1372439	contig571565	contig53668
	DBP	contig128245	contig186021	contig2742	contig1026245	contig1493083
	CHD3	contig48499	contig25753	contig47795	contig101577	contig82313
	AKR1C3	contig1125517	contig1836303	contig483383	contig70527	contig2297181
	KCTD13	contig696514	contig191081	contig22744	contig549568	contig1327298
	COX4I2	contig144524	contig1307428	contig1343210	contig36211	contig101654
	ARG1	contig36888	contig614326	contig70329	contig324287	contig1990709
	CABP5	contig576453	contig1859345	contig298636	contig57204	contig354302
	NELFE	contig492265	contig1979852	contig34316	contig43095	contig1331043
	OR1C1	contig1718267	contig162845	contig861539	contig200054	contig53668
	CPA3	contig387208	contig129015	contig613586	contig285741	contig1499269
	THAP8	contig629654	contig857765	contig311689	contig1017167	contig1364441
	RASIP1	contig44427	contig71047	contig243394	contig909335	contig221312
	ZNF653	contig45097	contig75915	contig847448	contig290610	contig1746014
	NANOS2	contig1979598	contig767975	contig789247	contig93599	contig5844
	ECT2L	contig645554	contig173506	contig184615	contig991144	contig201465
	TIMM17B	contig450454	contig489929	contig1365413	contig134822	contig1226836
	LMTK3	contig698975	contig176363	contig178157	contig700966	contig13426
	ALAS2	contig90870	contig62774	contig325188	contig923478	contig1501613
	EHBP1L1	contig389827	contig154955	contig320653	contig92486	contig2280307
	SLC52A1	contig19911	contig1854784	contig1390734	contig972386	contig1568143
	B3GAT3	contig951462	contig98075	contig180165	contig1097930	contig1197672
	EPOR	contig88525	contig1859406	contig213	contig1016107	contig1051973
	PXDNL	contig1336480	contig1916833	contig640265	contig16808	contig124211
	INO80E	contig89954	contig1852106	contig171354	contig963991	contig152675
	EFEMP2	contig299210	contig175833	contig637318	contig1003723	contig1202368
	SLC25A18	contig126678	contig1096719	contig17312	contig1045443	contig194827
	RNF31	contig1221552	contig1942504	contig5364	contig924587	contig212970
	OR52B4	contig104005	contig1853696	contig804883	contig351738	contig233918
	PIWIL4	contig186512	contig179112	contig798488	contig80424	contig151463
	KHNYN	contig1970177	contig1913131	contig159838	contig117406	contig1134168
	BTBD18	contig178203	contig832794	contig889048	contig154935	contig1868964
	OLIG1	contig614030	contig534014	contig599185	contig71107	contig354180
	PRLH	contig91418	contig1844210	contig10554	contig301319	contig1430091
	STK19	contig691629	contig1392209	contig458251	contig1030693	contig2274333
	SLC43A1	contig545867	contig105756	contig21836	contig103016	contig2197546
	ADH4	contig448054	contig1874785	contig297349	contig199510	contig1060683
	KRI1	contig91699	contig30261	contig1381268	contig302955	contig87230
	CD2BP2	contig25624	contig83381	contig683256	contig125453	contig51714
	LYL1	contig118383	contig499535	contig336492	contig1046133	contig294741
	GPR108	contig457251	contig60583	contig80093	contig1115210	contig197625
	GNB2	contig120938	contig119997	contig1328484	contig134035	contig127443
	PRMT5	contig63630	contig447164	contig1378688	contig324061	contig42380
	AXL	contig153740	contig1100130	contig1269145	contig18325	contig1409395
	CYB561D1	contig1217566	contig514587	contig295753	contig717377	contig2350888
	MEGF8	contig92583	contig52877	contig1285785	contig48382	contig1975864
	TSSK1B	contig1707860	contig177839	contig25600	contig101109	contig1856365
	CALML6	contig1454596	contig1313846	contig1450314	contig279692	contig138534
	SPNS1	contig164052	contig517729	contig799704	contig1059397	contig1557658
	ARR3	contig1537438	contig779863	contig95515	contig768549	contig685134
	STAC2	contig150467	contig23363	contig172820	contig913319	contig11131
	RELA	contig14916	contig1988064	contig854350	contig449213	contig1552389
	SOWAHB	contig689827	contig1852408	contig22225	contig181694	contig113036
	PGAM2	contig15046	contig1896383	contig830779	contig270850	contig14363
	OXA1L	contig213484	contig66288	contig795560	contig1078302	contig597740
	CHRNB1	contig1284623	contig136939	contig192070	contig131301	contig354436
	TP53	contig689759	contig1854277	contig82319	contig62903	contig669539
	THOC6	contig64375	contig103306	contig25601	contig918274	contig26870
	SH2D6	contig1129993	contig30988	contig363425	contig148908	contig1012251
	GPR45	contig269868	contig1244423	contig1353705	contig102554	contig1832845
	CIART	contig67694	contig1324030	contig838638	contig371040	contig217745
	ACY3	contig280708	contig168553	contig16413	contig31172	contig203283
	AIF1L	contig26732	contig1439521	contig69282	contig160411	contig2004966
	PHF1	contig108386	contig1395400	contig1326416	contig270696	contig230825
	MUS81	contig847279	contig34784	contig35958	contig1105802	contig1569078
	OR11H6	contig525711	contig162845	contig1372439	contig571565	contig148895
	NOSIP	contig217235	contig131385	contig1257132	contig928124	contig201249
	ARHGAP27	contig90369	contig1915247	contig360482	contig1439	contig185361
	SRRM2	contig457521	contig35296	contig843796	contig105574	contig41963
	LSR	contig36055	contig1899244	contig310918	contig4369	contig1087096
	TNS2	contig16295	contig71320	contig1411232	contig1012625	contig467935
	CXXC1	contig93724	contig765599	contig145338	contig71009	contig117516
	CUTA	contig872121	contig612481	contig1286870	contig114229	contig195642
	SRSF9	contig870524	contig475799	contig186837	contig143486	contig1407223
	CDIPT	contig467872	contig1123259	contig24714	contig685905	contig63929
	ARL4D	contig37030	contig920758	contig16711	contig18259	contig824376
	CHRM1	contig872213	contig1836621	contig172365	contig112361	contig319770
	PSMA8	contig1746953	contig1857986	contig669349	contig1041504	contig1369392
	SART1	contig139153	contig613897	contig731382	contig73569	contig195726
	CFL1	contig809039	contig906147	contig1261125	contig1005459	contig113060
	PLSCR3	contig26212	contig1437430	contig1386829	contig143339	contig477886
	OR10V1	contig525711	contig162845	contig304766	contig571565	contig148895
	TBC1D10C	contig49293	contig1581295	contig396362	contig11554	contig1060736
	ALKBH7	contig93844	contig1979704	contig1337485	contig916885	contig1173254
	DNAJC30	contig537788	contig1092320	contig1293566	contig742057	contig1087023
	RNF183	contig68486	contig608104	contig252331	contig145805	contig2289969
	DCAF11	contig1228939	contig95599	contig1361799	contig793495	contig1161474
	ACAP1	contig167894	contig929212	contig708757	contig909059	contig683103
	NOVA2	contig1606473	contig175575	contig1279769	contig986486	contig319580
	RMND5B	contig24058	contig1855343	contig497889	contig90976	contig1865285
	TNFAIP8L2	contig716883	contig1133775	contig1305050	contig961606	contig111932
	NCKAP5L	contig693109	contig52383	contig590484	contig14280	contig2970
	BEST2	contig275174	contig33308	contig19658	contig161779	contig25369
	ENTHD1	contig1587552	contig1908167	contig53966	contig910215	contig2051604
	ABT1	contig1993347	contig175725	contig777926	contig64002	contig25915
	SLC12A6	contig57883	contig176543	contig6423	contig674374	contig219303
	KLC3	contig1728982	contig55107	contig35762	contig1088673	contig2038403
	CLIC1	contig69826	contig1312661	contig27190	contig97231	contig1034039
	ABHD4	contig1321	contig180190	contig245932	contig1132190	contig1630732
	GDPD3	contig82662	contig1865924	contig1253867	contig954511	contig1787437
	DVL2	contig1022722	contig203543	contig175228	contig80290	contig1370528
	FAM89B	contig6316	contig750806	contig635897	contig182026	contig146913
	ZDHHC11	contig127646	contig184467	contig814029	contig993638	contig2039308
	COX7A1	contig167310	contig1782790	contig243976	contig639586	contig1843281
	PLD2	contig9386	contig121710	contig401882	contig199953	contig1360529
	METTL21A	contig69840	contig1991193	contig590149	contig335308	contig1383694
	TAOK2	contig148193	contig184630	contig13438	contig985945	contig110161
	MORC1	contig933603	contig183271	contig411146	contig114643	contig180338
	UXT	contig726177	contig31749	contig440212	contig186843	contig86741
	SHANK1	contig299188	contig1885204	contig88688	contig303243	contig213246
	OR51A7	contig15669	contig1851500	contig361685	contig351738	contig102442
	NDRG2	contig954584	contig453093	contig631348	contig290569	contig311101
	CNOT3	contig69828	contig38824	contig36573	contig99361	contig196475
	XRCC1	contig141630	contig1857162	contig9433	contig4197	contig561720
	HUWE1	contig150461	contig177431	contig1429548	contig1029876	contig5163
	HIGD1B	contig21490	contig1868237	contig248264	contig76603	contig2329624
	RARRES3	contig316572	contig156575	contig46745	contig1035290	contig169307
	RNASEH2A	contig74235	contig574386	contig299448	contig54666	contig107770
	TBC1D17	contig724975	contig1869101	contig1343292	contig989301	contig167977
	DGKA	contig44437	contig125052	contig870773	contig14936	contig54775
	DNAH11	contig1232736	contig185670	contig796590	contig1054463	contig220044
	CLN3	contig61235	contig139536	contig868858	contig101421	contig2293327
	NXPH3	contig768217	contig150284	contig359980	contig612172	contig151667
	NUMBL	contig403720	contig1239693	contig231025	contig113684	contig1780141
	HOXD1	contig158893	contig1828949	contig1349313	contig75570	contig78973
	OR2B3	contig525711	contig162845	contig1372439	contig571565	contig148895
	TNNT1	contig574659	contig113103	contig1304342	contig83776	contig55225
	ZNF500	contig1237718	contig121321	contig146840	contig93700	contig37434
	PSMB8	contig213164	contig1365991	contig48175	contig7392	contig178549
	AKR1C1	contig1125517	contig1836303	contig483383	contig70527	contig2297181
	WAS	contig105225	contig654102	contig715882	contig93904	contig1197573
	CNFN	contig35589	contig1775616	contig1308435	contig1018084	contig2292184
	CCDC22	contig1538023	contig1855097	contig672842	contig15039	contig291386
	ARHGEF1	contig93901	contig180433	contig1420724	contig1559	contig2010579
	POU2F2	contig726733	contig1871096	contig1416538	contig339267	contig1636360
	WDR74	contig1013297	contig1834374	contig343	contig330852	contig2459227
	CIC	contig722272	contig214594	contig370407	contig747614	contig2332760
	PPP1R13L	contig30521	contig1935992	contig524470	contig1120052	contig2172867
	FXR2	contig35871	contig1865294	contig835241	contig945644	contig315378
	ACIN1	contig3485	contig1919211	contig639226	contig960723	contig2280804
	EMC9	contig214283	contig187230	contig64762	contig200901	contig117333
	RFX1	contig388371	contig88269	contig22456	contig314296	contig844227
	ZFPL1	contig305312	contig682334	contig47226	contig961603	contig180677
	B4GALNT1	contig600371	contig777885	contig3443	contig68962	contig14236
	SLC35E3	contig984205	contig447131	contig368277	contig906198	contig10573
	PHKG2	contig1681291	contig64212	contig1336989	contig35125	contig106255
	GNL1	contig660486	contig194236	contig478	contig548894	contig347395
	OR52A5	contig1625140	contig1332623	contig1392052	contig351738	contig102442
	EML3	contig515591	contig176084	contig146634	contig2641	contig2184870
	TSC22D4	contig172541	contig1041003	contig1345787	contig913034	contig1849236
	DUSP2	contig150067	contig1875837	contig464773	contig305324	contig834159
	LIN37	contig88991	contig138767	contig15691	contig3156	contig214091
	BAG6	contig93606	contig757426	contig233075	contig692916	contig2330008
	BCL6B	contig302023	contig108941	contig34559	contig138775	contig207724
	ANXA9	contig152077	contig209538	contig16754	contig18405	contig145418
	MZT2A	contig1528441	contig1097770	contig684319	contig775602	contig1315382
	ARRB2	contig913712	contig55222	contig95515	contig768549	contig1307152
	IER2	contig158194	contig905775	contig367386	contig75017	contig2455274
	TOX4	contig1957954	contig97144	contig233183	contig1110512	contig43283
	CDK20	contig16715	contig1847226	contig679275	contig90768	contig636878
	FAM151A	contig21977	contig1384429	contig21379	contig93709	contig186093
	SLC1A5	contig88892	contig1967025	contig309061	contig80590	contig563315
	OR10G6	contig525711	contig162845	contig15634	contig90784	contig283679
	RASGRP2	contig152353	contig1880049	contig700895	contig120831	contig924946
	MMP12	contig220669	contig1842287	contig91542	contig940080	contig796524
	SLC25A45	contig798623	contig183529	contig814595	contig7535	contig95592
	OR5L1	contig1718267	contig162845	contig861539	contig752129	contig53668
	TFPT	contig1683902	contig496440	contig69244	contig1145165	contig163202
	C10ORF131	contig953932	contig179759	contig11365	contig1130607	contig585314
	C11ORF58	contig92837	contig1891706	contig65507	contig91184	contig1198745
	ENSG00000238163	contig206580	contig176183	contig82938	contig192571	contig1205852
	ENSG00000250246	contig1233755	contig630856	contig748143	contig40952	contig98793
	ENSG00000255613	contig642871	contig1384617	contig444793	contig768526	contig735455
	U82695.1	contig8202	contig1272696	contig1311386	contig1070724	contig2273872
Medium confidence	CCHCR1	contig1788838	contig1863517	contig841302	contig295076
	MYPOP	contig1021380	contig356498	contig88049	contig125219
	RLN3	contig983027	contig1399089	contig69873	contig565296
	CYB5D1	contig590605	contig1855978	contig1207779	contig20917
	DNAAF3	contig417626	contig518587	contig1437611	contig908201
	PKMYT1	contig36699	contig40422	contig289580	contig283840
	PSME2	contig363618	contig1369710	contig1046468	contig975512
	RIPK3	contig272651	contig1928		contig12841	contig2036016
	STAP2	contig106108	contig21297	contig117703	contig67715
	TMEM150B	contig1225463	contig5589	contig484288		contig834126
	PAQR4		contig103635	contig395269	contig684471	contig2294507
	CRB3	contig177527	contig1454147	contig17976	contig1094133
	BICDL2	contig490751	contig259476		contig393082
	IPO4	contig329953	contig427493		contig310853
	MIA	contig1999048	contig1141722		contig958509
	LENG9	contig1042724	contig132944	contig274805
	TINF2	contig1709842			contig67895	contig1619383
	SLC10A3	contig501398	contig460169	contig404462
	TM9SF1		contig912066		contig56899	contig2037653
	TMEM143	contig1827007	contig190713	contig927006
	TMEM86B		contig870264		contig444576	contig1351863
	UPK1A		contig848110	contig1281030		contig1996310
	C5ORF52	contig328964	contig227921	contig170982	contig42288
	CPVL	contig1020386	contig1876557		contig55722	contig70925
	LRRN4CL	contig277956		contig213313	contig100396	contig167688
	RHBDL2	contig44237		contig338986	contig431160	contig1787135
	AMZ2	contig797908	contig1401802		contig55208
	AC083902.2	contig95730	contig95730	contig1210809	contig1517762
	CALCOCO1	contig102238		contig445905	contig1032578	contig1518280
	TIMM8B	contig113354	contig54610	contig968188	contig139540
	SPAG5		contig44320	contig1295024	contig134352	contig1616744
	BANF2	contig31664	contig1091766	contig689233	contig146928
	SLC25A53	contig114422			contig41184	contig1355366
	CCDC17	contig1139558		contig95688		contig1174783
	LGALS12	contig318022	contig81466		contig828763	contig114696
	PCP2	contig313679	contig68874	contig1459661	contig1092884
	ANKRD53	contig1015598	contig1860602	contig530740	contig26747
	RABAC1	contig905396	contig33660	contig352628	contig235944
	BAD	contig1981602	contig1961186	contig860389
	FGFBP3	contig484703	contig754387	contig636792
	C19ORF53	contig984809	contig297421	contig142041
	IL22	contig661579	contig412364	contig169062	contig950945
	FBXL6		contig1439525	contig620349	contig67479	contig1782262
	SLPI	contig1996009	contig1505839	contig1298408	contig291536
	ADAT3	contig1963768	contig97925	contig123653
	ASGR1	contig1129580	contig1443404		contig835338	contig126684
	SFTPB	contig21867	contig1368903			contig199253
	ALDH16A1	contig931688		contig241517	contig663967	contig1666741
	CST6	contig603655			contig2898	contig2428913
	CMTM5	contig423364	contig596539	contig787626	contig967895
	ODF3L2	contig399188			contig1146318	contig201460
	FAM53C	contig1529374	contig1984528			contig1220082
	LYPD3	contig1101695	contig29615		contig294519
	CCDC81	contig182778	contig1513222		contig926734
	GPR31	contig187265	contig1453493		contig78147	contig171687
	FCRL4	contig1189844	contig631050		contig643185	contig664757
	PET100	contig220960	contig1386572	contig98981	contig1081460
	C11ORF95	contig987300	contig744527	contig1011966
	GIMAP4	contig657728	contig918257	contig1459973	contig107924
	RENBP	contig88230	contig927266	contig82862	contig2195466
	TMEM254	contig172526	contig1854985	contig57973
	OXER1	contig1131477	contig1238681		contig935592
	CCIN	contig1536250	contig1327767		contig3939	contig1406554
	TRIM44			contig507769	contig1110670	contig1974013
	C2CD4D	contig14554	contig1862343		contig706791	contig1373855
	GKN2	contig214379	contig1535030	contig818381	contig921138
	LIM2	contig256452	contig1848548	contig39725	contig100917
	GPANK1	contig85073	contig62134	contig165177
	GSTP1	contig238842	contig1046062	contig1100892		contig1532503
	CHRNE	contig1284623	contig1938010	contig876816		contig98891
	ZNF577	contig20504	contig159385		contig5166	contig235490
	ZNF30	contig614300	contig99153		contig322029	contig235490
	TSEN34		contig1841920	contig1431962	contig643232	contig1354858
	CRYGC	contig286430		contig983389	contig11997	contig1417931
	FRMD8	contig58573	contig359594		contig954469	contig287822
	NFKBIB	contig1789552	contig141285		contig24410	contig2277873
	RTN2	contig693935	contig118582	contig15765		contig1832858
	AKNA	contig1154589		contig1170505		contig807646
	OR6C65	contig525711		contig1372439		contig148895
	OR11H4	contig525711	contig162845	contig1372439		contig148895
	AMHR2	contig75949		contig611022	contig29304	contig823926
	OR10D3		contig162845	contig152911	contig90784	contig283679
	OR4F5		contig162845	contig197145	contig90784	contig283679
	PTGIS	contig424590	contig1161057	contig457729		contig106486
	VAMP5	contig155511		contig162993		contig1635717
	OR2F1	contig525711	contig162845	contig861539		contig148895
	OR10Q1	contig525711	contig162845	contig1372439		contig148895
	OR10S1	contig525711	contig162845	contig955084		contig283679
	OR8J3	contig1718267	contig162845	contig861539		contig148895
	IGKC		contig74581	contig1211341	contig1159749	contig1519740
	PIH1D1		contig24452	contig240622	contig954799	contig9511
	OR2T27	contig525711	contig162845	contig861539		contig53668
	OR1L3	contig525711	contig162845	contig15634		contig53668
	OR51S1	contig15669	contig1851500			contig117371
	OR2T5	contig525711	contig162845	contig304766		contig53668
	OR2T29	contig525711	contig162845	contig152911		contig53668
	POLM		contig260932	contig743884	contig1068482	contig981148
	OR1K1	contig525711	contig162845	contig1372439		contig53668
	TAAR6	contig402564	contig147669		contig251785	contig958088
	TNF		contig548576		contig1176626	contig178325
	OR10J1	contig525711	contig162845	contig861539		contig148895
	OR2T11	contig525711	contig162845	contig763344		contig53668
	OR2V1	contig525711		contig861539		contig53668
	SSSCA1		contig1919150	contig190773	contig1251771	contig11363
	HES3	contig554251	contig1370462	contig170166		contig110463
	OR5C1	contig525711	contig162845	contig861539
	DNAH6	contig180945	contig186299	contig805627	contig102664
	OR1M1	contig1718267	contig162845	contig1372439
	OR1Q1	contig525711	contig162845	contig861539
	PGLYRP3	contig1130170		contig241316	contig989293
	HSD17B8	contig1240681	contig42154	contig59504	contig641267
	LTBP3	contig93665		contig1477506	contig1031547
	ITGAD	contig313024	contig1862077	contig629258	contig17162
	RIMBP3C	contig93640	contig247711	contig421885	contig1088004
	RGL2	contig32618	contig1100105		contig1094448
	ANKLE1	contig312426	contig755810	contig390739	contig875
	ZNF576	contig1283823	contig31728		contig31414
	RP11-429J17.8	contig126984	contig1584981	contig637526
Low confidence	GPR84	contig412903	contig190989
	TMEM88	contig1958027				contig14674
	HAUS4	contig1859228		contig58264
	TMEM205	contig108124	contig1051968
	FAM71E1		contig1625888	contig87775
	VWA7		contig43933			contig1401485
	HAUS7	contig740720
	THTPA	contig1108648
	LAGE3			contig1114082
	APEX2					contig1520030
	IGHD		contig1874624
	ZCCHC3		contig1181419
	HSPB9	contig1541264		contig1019654
	CEACAM7			contig203203
	KIAA1586	contig269650		contig1372241
	CXORF38	contig2241977
	CD84		contig1256430
	C3ORF52	contig287243			contig170985
	FBXO24				contig891022
	C3ORF20	contig1358089
	APOE	contig1085220	contig928918
	IFI44L	contig1373797
	CCDC189	contig221360	contig1813412
	GPHA2	contig1412130	contig86290
	NCCRP1		contig1323054			contig1184426
	PPP1R32		contig13183
	GPR151			contig778440		contig943604
	CCDC87	contig731250	contig821734
	JRKL				contig45015
	GKN1					contig143011
	RTP1	contig1147470		contig396641
	SLC35G3			contig141244
	UFSP1			contig295667
	CD68		contig1368556	contig1274481
	PRSS16			contig1022988	contig1155854
	ZMYND15	contig826502
	IL25			contig189047
	IFNA4			contig5454
	PIR	contig861028	contig579648
	BCAM			contig78295
	C12ORF40	contig1738665
	CEP72	contig394413
	LEP	contig339418
	DMAC1		contig32037
	RAD51AP2	contig1755147	contig1761701
	C17ORF80	contig1712038	contig1090810
	GADD45GIP1	contig86270	contig2345049
	MROH7		contig354
	SIGLEC8		contig1366487		contig88878
	PIP5KL1		contig856676
	ARMC12		contig1759894		contig1055519
	TIGD2			contig461986
	TATDN2			contig1168335
	CD33		contig1366487
	CFAP157	contig574707
	FAM47E		contig124090
	FAM58A			contig29984		contig2298396
	ATG16L2					contig2178059
	ADGRE1					contig2280459
	MMP19					contig2159072
	CROCC2					contig46144
	NYAP1					contig16080
	FPR3					contig107669
	ADGRF3					contig602430
	SH2B1					contig1342216
	DNAH14					contig70744
	UNC5CL					contig24973
	TMC8					contig1197603
	B3GNT8					contig1077690
	SHISA7					contig10804
	ZDHHC19					contig215444
	ATF5					contig111529
	DNASE2					contig55511
	GOT1L1					contig587
	ZDHHC24					contig104588
	CD248					contig1322236
	BTNL9					contig1035602
	HTR3B			contig148553		contig372617
	ALOX12B	contig120944				contig52578
	ZNF526		contig149263			contig43745
	MORN1					contig193216
	L1CAM			contig46818		contig10224
	ZNF197			contig9734	contig322029	contig1843555
	STKLD1	contig1612001	contig1893204
	GAL3ST3	contig221505
	NAALADL1				contig91890
	GUCA2A			contig24139
	LPCAT4	contig57153	contig1870091
	TERF2IP	contig123506	contig1105360
	KCTD11		contig185867		contig1068724
	SLC3A2		contig1058362	contig1260794
	CCDC83	contig183929
	LGALS9		contig927860
	LRRC53			contig1155909
	PHLDB3	contig27297
	LGALS9C		contig927860
	ADGRE3		contig941997		contig200493
	DNMT3L	contig703418
	BAIAP3		contig1085669
	CC2D2B	contig648914
	SLC39A4		contig1895489		contig1041196
	RABEP2	contig1707212
	SSPO	contig507847
	THAP2			contig15879
	ZNF646	contig48010			contig104790
	C19ORF25	contig123506	contig1105360
	C2ORF68		contig185867		contig1068724
Not hit	WDR49
	APOM
	C19ORF81
	CCDC114
	CCDC159
	FLT3LG*
	IL27RA
	PROSER3
	SAPCD1
	SPRYD4
	TMEM187
	VSIG10L
	WDR87
	C14ORF119
	C14ORF93
	CACNG6
	CCDC151
	CCNB1IP1
	CLEC11A
	CNTROB
	DPP3
	IZUMO2
	MDP1
	MFSD3
	NUDT22
	RETN
	SAC3D1
	SERTAD1
	TSKS
	TSPAN16
	PPP1R3F
	CXCL11
	C19ORF67
	CCDC74B
	ACP7
	NCR3
	EBPL
	TAS2R1
	ENAM
	ZBED8
	NFKBIL1
	EXO5
	TEX26
	ANKUB1
	VMAC
	TTC23L
	PCED1A
	EFCAB8
	FAM74A1
	AC040160.1
	DCDC1
	FBXW12
	TNFSF12
	ZBP1
	ITLN2
	TMEM249
	CTF1
	FAM241B
	PGBD4
	ALKBH6
	LRRC29
	FAM213B
	CCDC182
	VN1R1
	C16ORF46
	CENPBD1
	PXMP2
	DXO
	ZCWPW2
	C20ORF202
	NAGS
	TIGD1
	PNMA1
	TREX2
	C3ORF62
	GPBAR1
	ARL6IP6
	FLJ45079
	SLC9C1
	PRND
	MEDAG
	IL26
	TREH
	INSL5
	LDLRAD2
	PLAUR
	C1ORF87
	UPK2
	NAT16
	FAM187B
	TEPP
	CD22
	TEFM
	FAM71F2
	ZBED5
	GPR150
	C10ORF10
	ODF3L1
	NAT14
	C14ORF28
	C9ORF135
	UCMA
	FUT2
	DDIT4L
	TEX15
	LAIR2
	TTC23
	PPP1R35
	NFATC2IP
	TMEM156
	NRM
	BCL3
	C16ORF86
	PEG10
	FITM1
	FFAR1
	KLHDC9
	MRO
	CCDC105
	NECTIN2
	ASPRV1
	KISS1
	FSCN3
	SHBG
	SPACA4
	LDOC1
	SWSAP1
	TDRD10
	AMBN
	C11ORF84
	RETNLB
	C3ORF80
	RIBC1
	C19ORF68
	RHBDD3
Table S3B. Evidence supporting the 135 missing genes in five birds
WDR49
APOM
C19ORF81
CCDC114
CCDC159
FLT3LG*
IL27RA
PROSER3
SAPCD1
SPRYD4
TMEM187
VSIG10L
WDR87
C14ORF119
C14ORF93
CACNG6
CCDC151
CCNB1IP1
CLEC11A
CNTROB
DPP3
IZUMO2
MDP1
MFSD3
NUDT22
RETN
SAC3D1
SERTAD1
TSKS
TSPAN16
PPP1R3F
CXCL11
C19ORF67
CCDC74B
ACP7
NCR3
EBPL
TAS2R1
ENAM
ZBED8
NFKBIL1
EXO5
TEX26
ANKUB1
VMAC
TTC23L
PCED1A
EFCAB8
FAM74A1
AC040160.1
DCDC1
FBXW12
TNFSF12
ZBP1
ITLN2
TMEM249
CTF1
FAM241B
PGBD4
ALKBH6
LRRC29
FAM213B
CCDC182
VN1R1
C16ORF46
CENPBD1
PXMP2
DXO
ZCWPW2
C20ORF202
NAGS
TIGD1
PNMA1
TREX2
C3ORF62
GPBAR1
ARL6IP6
FLJ45079
SLC9C1
PRND
MEDAG
IL26
TREH
INSL5
LDLRAD2
PLAUR
C1ORF87
UPK2
NAT16
FAM187B
TEPP
CD22
TEFM
FAM71F2
ZBED5
GPR150
C10ORF10
ODF3L1
NAT14
C14ORF28
C9ORF135
UCMA
FUT2
DDIT4L
TEX15
LAIR2
TTC23
PPP1R35
NFATC2IP
TMEM156
NRM
BCL3
C16ORF86
PEG10
FITM1
FFAR1
KLHDC9
MRO
CCDC105
NECTIN2
ASPRV1
KISS1
FSCN3
SHBG
SPACA4
LDOC1
SWSAP1
TDRD10
AMBN
C11ORF84
RETNLB
C3ORF80
RIBC1
C19ORF68
RHBDD3
* "Missing genes" have been constructed from Chicken SRA data in recent study

## Sheet: Table S4
Table S4. Annotation of 446 high confidence transcripts
chicken	length	GC%	blastx[missing gene]	identity %	alignment length	blastx[swiss-prot]	identity %	alignment length	TransDecoder	length	blastn genome v-5.0	alignment length	identity %	location	blastn genome v-4.0	alignment length	identity %	location
contig1150720	2948	53.07	ABCD1	68.103	696	sp|Q9UBJ2|ABCD2_HUMAN	83.762	739	complete	731	chr1	1169	99.658	15280893:15282061	chr1	871	99.541	15080341:15081211
contig296553	2265	46.52	ATL3	63.916	521	sp|Q6PA06|ATLA2_MOUSE	88.972	535	complete	539	chr3	438	99.087	16436976:16437413	chr3	438	99.087	15774361:15774798
contig6680	2282	41.79	ADCY4	56.088	772	sp|Q29450|ADCY7_BOVIN	70.180	778	internal	761	chr11	188	100.000	6661285:6661472	chr11	188	100.000	6023231:6023418
contig26732	1490	49.83	AIF1	62.222	135	sp|Q9EQX4|AIF1L_MOUSE	84.444	135	5prime_partial	175	chr17	1051	99.429	6554537:6555584	chr17	1051	99.524	6089408:6090457
contig1307430	1077	47.31	ANKRD23	52.850	193	sp|Q7ZT11|ANKR1_CHICK	99.373	319	5prime_partial	335	chr6	183	98.907	19646033:19646215	chr6	183	98.907	19195792:19195974
contig475640	3224	45.71	AP2A1	80.530	981	sp|P17427|AP2A2_MOUSE	93.057	965	complete	966	chr5	257	99.611	15103009:15102753	chr5	257	99.611	14463375:14463119
contig941723	2510	49.66	APLP1	44.161	471	sp|Q06335|APLP2_MOUSE	78.331	683	5prime_partial	716	chr24	466	98.927	1441784:1441320	chr24	466	98.927	1439294:1438830
contig22978	2778	44.73	ARAF	61.488	605	sp|P05625|RAF1_CHICK	100.000	647	complete	648	chr12	864	98.032	4944974:4945835	chr12	864	98.032	4942674:4943535
contig20436	2854	45.96	ARHGEF25	66.667	327	sp|Q0KL02|TRIO_MOUSE	83.397	783	5prime_partial	663	chr2	771	100.000	76562765:76563535	chr2	771	100.000	76323574:76324344
contig88002	2388	44.04	ATP6AP1	40.509	432	sp|Q9R1Q9|VAS1_MOUSE	40.888	428	5prime_partial	576	chr1	875	98.057	22397299:22396437	chr1	875	98.057	22168183:22167321
contig62154	2844	58.34	AVIL	63.342	802	sp|P02640|VILI_CHICK	99.252	802	complete	801	chr7	270	100.000	22665961:22665692	chr7	270	98.519	22037892:22037624
contig215266	1295	67.87	AVPR2	48.561	278	sp|P48043|V1AR_SHEEP	68.475	387	internal	432	chr1	1017	98.230	33301314:33300299	chr1	872	98.050	33261230:33260359
contig28821	589	73.14	BBS1	41.892	148	sp|Q3V3N7|BBS1_MOUSE	42.177	147	internal	197	chrUn_NT_473142v1	194	98.969	507:699
contig222585	1600	68.31	BCAT2	62.740	365	sp|P24288|BCAT1_MOUSE	63.435	361	5prime_partial	405	chrUn_NT_471713v1	205	99.512	5146:4942
contig92497	1368	41.21	BGN	60.458	306	sp|Q3ZBN5|ASPN_BOVIN	77.089	371	3prime_partial	372	chr12	277	100.000	3388982:3388706	chr12	277	100.000	3388499:3388223
contig1505266	2454	49.41	BRSK1	83.645	428	sp|Q69Z98|BRSK2_MOUSE	95.519	424	3prime_partial	698	chr5	614	100.000	14360107:14359494	chr5	614	100.000	13739582:13738969
contig601436	1805	50.28	CA11	57.483	294	sp|P61215|CAH10_MOUSE	99.388	327	complete	329	chr18	488	100.000	5377405:5376918	chr18	488	100.000	5286049:5285562
contig24812	1162	47.47	CALM3	100.000	149	sp|P0DP23|CALM1_HUMAN	100.000	149	5prime_partial	242	chr5	419	99.761	43924267:43924685	chr5	419	99.761	43140591:43141009
contig312563	931	45.5	CD37	41.935	93	sp|P27701|CD82_HUMAN	73.256	86	complete	148	chr5	508	99.803	21998277:21998784	chr5	508	100.000	21294416:21294923
contig47533	1542	42.59	CD97	42.149	363	sp|O95490|AGRL2_HUMAN	94.466	524	internal	514	chr8	223	100.000	17481704:17481926	chr8	223	100.000	16358363:16358585
contig117901	904	66.7	CDC42EP5	62.963	54	sp|Q9JM96|BORG4_MOUSE	81.600	125	3prime_partial	147	chr18	539	99.629	9097563:9097025	chr18	539	99.629	9285482:9284944
contig586404	2144	44.25	CDH24	48.714	739	sp|P79995|CAD10_CHICK	100.000	714	internal	715	chr2	370	99.730	72468176:72468545	chr2	370	100.000	72271081:72271450
contig698782	2041	60.32	CDKN2D	48.739	119	sp|O77617|CDN2A_MONDO	50.685	146	5prime_partial	217	chrZ	1675	99.522	78638866:78640540	chrZ	1675	99.522	78462994:78464668
contig1507475	1719	71.31	CEBPE	40.590	271	sp|P49715|CEBPA_HUMAN	58.263	357	complete	325	chr11	1719	99.767	10433391:10435109	chr11_AADN03010471_random	662	99.094	662:1
contig155650	2544	50.37	CORO1A	65.032	469	sp|Q9ULV4|COR1C_HUMAN	94.715	473	complete	475	chr15	636	99.214	6616654:6617288	chr15	636	99.371	6555460:6556095
contig29005	1624	66.38	CPT1C	57.169	544	sp|Q924X2|CPT1B_MOUSE	67.664	535	5prime_partial	534	chrUn_NT_475933v1	177	98.305	757:930
contig279415	1732	50.32	CYP2F1	54.713	435	sp|P10632|CP2C8_HUMAN	60.508	433	5prime_partial	437	chr6	595	99.664	16572967:16572373	chr6	595	99.328	16123769:16123175
contig1305564	524	74.76	DNAJC4	49.167	120	sp|Q9NNZ3|DNJC4_HUMAN	39.167	120	3prime_partial	165	chrUn_NT_477238v1	97	95.876	304:211	chrUn_AADN03024228	97	98.969	1441:1537
contig10103	3450	52.71	DOC2A	62.821	312	sp|Q06846|RP3A_BOVIN	93.291	313	complete	438	chr15	2100	99.286	6506416:6504317	chr15	2100	99.286	6445211:6443112
contig93013	3492	47.47	DOCK6	66.009	1165	sp|Q8R1A4|DOCK7_MOUSE	89.779	1223	internal	1164	chr8	237	99.578	27625794:27625558	chr8	237	99.578	26440195:26439959
contig160839	2636	56.5	DUSP9	50.923	379	sp|Q16828|DUS6_HUMAN	93.194	382	complete	383	chr1	1003	99.302	43292257:43293259	chr1	841	99.524	43172317:43173157
contig1722566	1505	59.95	EGLN2	68.398	231	sp|Q9GZT9|EGLN1_HUMAN	85.662	272	5prime_partial	417	chr3	857	99.650	39857459:39856603	chr3	411	99.757	39055661:39055251
contig835844	3174	50.24	EPN1	51.150	565	sp|Q8CHU3|EPN2_MOUSE	70.227	618	complete	594	chr14	1255	99.841	5245224:5246477	chr14	1255	99.841	5210378:5211631
contig1734	2029	58.61	ERF	50.630	397	sp|A1YF15|ETV3_GORGO	73.346	514	complete	533	chr25	1259	99.921	1341940:1343198	chr25	1259	99.921	366019:367277
contig183715	1917	46.77	FAM120C	59.197	598	sp|Q9NZB2|F120A_HUMAN	89.706	612	internal	640	chr12	285	100.000	6421197:6421481	chr12	285	100.000	6406501:6406785
contig1478301	2280	48.49	FBXL19	56.429	280	sp|Q8NHM5|KDM2B_HUMAN	80.727	633	5prime_partial	588	chr15	702	99.858	5516827:5516126	chr15	702	99.858	5470568:5469867
contig98777	1810	58.41	FERMT3	48.917	554	sp|Q96AC1|FERM2_HUMAN	93.211	545	internal	603	chr5	321	99.688	58432529:58432849	chr5	321	99.377	58188873:58189193
contig215824	2184	41.75	FGD1	59.964	557	sp|Q96M96|FGD4_HUMAN	76.643	715	complete	493	chr1	425	99.765	59047919:59047495	chr1	425	99.765	59141632:59141208
contig61236	1641	64.23	FOXA3	91.071	112	sp|Q6LD29|FXA1A_XENLA	63.431	443	complete	438	chr5	1509	92.512	37212228:37213729	chr3	692	96.532	3296972:3296281
contig121609	675	68.44	FOXH1	52.252	111	sp|Q9W707|FXF1B_XENLA	99.000	100	3prime_partial	176	chr11	675	98.222	17625386:17626058	chr11	431	97.680	16860858:16861287
contig455601	1890	45.8	GDI1	86.813	364	sp|P50397|GDIB_BOVIN	94.199	362	5prime_partial	366	chr1	931	99.678	1076708:1075780	chr1	931	99.678	1027623:1026695
contig975830	1829	45.31	GLS2	73.606	538	sp|P13264|GLSK_RAT	93.414	577	5prime_partial	589	chr7	220	100.000	7915807:7916026	chr7	220	100.000	7406771:7406990
contig2011910	1547	48.58	GMPR2	80.442	317	sp|P36959|GMPR1_HUMAN	86.435	317	5prime_partial	333	chr2	722	99.446	61760177:61760898	chr2	722	99.446	61642918:61643639
contig1970289	840	63.58	GPR173	76.894	264	sp|Q9I918|GP173_DANRE	77.652	264	internal	280	chr12	792	100.000	16328601:16329392	chr12	792	100.000	16280692:16281483
contig126355	2086	61.46	GSK3A	87.273	275	sp|P49841|GSK3B_HUMAN	99.661	295	3prime_partial	296	chr1	1292	99.768	79964364:79963073	chr1	1292	99.768	79403801:79402510
contig2005915	1046	44.14	HAS1	61.180	322	sp|O57424|HYAS2_CHICK	98.182	330	5prime_partial	335	chr2	555	100.000	137468271:137468825	chr2	555	100.000	136940263:136940817
contig1342075	1347	49.93	HIF3A	56.380	337	sp|Q9YIB9|HIF1A_CHICK	99.221	385	internal	449	chr5	217	100.000	54086507:54086723	chr5	205	99.024	53896617:53896821
contig21490	511	55.06	HIGD1C	62.195	82	sp|Q5NVQ1|HIG1A_PONAB	71.765	85	5prime_partial	140	chr2	141	100.000	2092315:2092455	chr2	141	100.000	2062603:2062743
contig213173	2854	47.36	HOMEZ	59.259	54	sp|A2T7S4|ZHX1_PONPY	78.481	790	3prime_partial	789	chr2	2580	99.651	138096567:138093988	chr2	2580	99.651	137568455:137565876
contig220479	2218	69.2	HOOK2	58.475	472	sp|Q96ED9|HOOK2_HUMAN	58.475	472	5prime_partial	712	chrUn_NT_465963v1	336	99.702	8346:8011
contig246122	725	52.61	HSPB6	48.322	149	sp|P23927|CRYAB_MOUSE	100.000	165	complete	176
contig1720240	2048	59.92	IGLON5	53.684	285	sp|Q98892|OBCAM_CHICK	95.963	322	complete	343	chr24	936	99.786	2115472:2114537	chr24	936	99.786	2113187:2112252
contig1168517	1479	39.68	IRAK1	40.826	218	sp|Q9NWZ3|IRAK4_HUMAN	73.684	247	5prime_partial	270	chr1	781	99.360	30079565:30078785	chr1	781	99.360	30022425:30021645
contig926234	2022	72.1	IRF2BP1	48.035	458	sp|Q8K3X4|I2BPL_MOUSE	87.686	471	5prime_partial	666	chr5	2022	99.901	39062173:39060152	chr5	714	100.000	38298056:38297343
contig1171546	3410	53.38	IRF9	62.617	107	sp|Q90871|IRF8_CHICK	100.000	186	5prime_partial	201	chr11	1913	99.530	17821299:17823211	chr11	1914	99.425	17057404:17059316
contig1798286	1800	47.03	ITPKC	59.202	326	sp|P23677|IP3KA_HUMAN	73.700	327	5prime_partial	327	chr5	504	100.000	24701043:24701546	chr5	504	100.000	23992834:23993337
contig37655	3161	47.41	KANK2	48.343	362	sp|Q14678|KANK1_HUMAN	78.005	391	5prime_partial	735	chrZ	1058	99.905	25908976:25910033	chrZ	1058	99.905	25767846:25768903
contig788609	1700	55.84	KCNAB3	69.059	404	sp|Q9PWR1|KCAB1_CHICK	99.751	401	complete	402	chr9	404	98.762	22989587:22989184	chr9	404	98.762	22354541:22354138
contig546461	945	50.74	KCNK4	48.333	180	sp|P57789|KCNKA_HUMAN	86.719	256	5prime_partial	311	chr5	330	100.000	43039616:43039945	chr5	330	100.000	42271234:42271563
contig724390	2609	49.2	KCNK6	44.561	285	sp|O00180|KCNK1_HUMAN	89.881	336	complete	337	chr3	1649	99.818	38810864:38812512	chr3	1649	99.818	38007993:38009641
contig113626	1596	64.48	KCNN4	45.721	409	sp|P58390|KCNN2_MOUSE	89.461	427	5prime_partial	511	chr28	424	100.000	3370930:3371353	chr25	427	86.885	1252344:1251921
contig731808	2024	43.41	KDELR1	84.434	212	sp|Q5ZKX9|ERD22_CHICK	100.000	212	complete	213	chr14	1222	100.000	8844501:8843280	chr14	1222	100.000	8795636:8794415
contig107053	1441	65.79	KIFC2	45.938	320	sp|Q9BVG8|KIFC3_HUMAN	82.993	441	5prime_partial	443	chr11	235	100.000	533498:533732	chr11	235	100.000	485322:485556
contig1247352	2444	62.16	KIRREL2	41.459	521	sp|Q96J84|KIRR1_HUMAN	83.229	477	complete	583	chr25	766	99.869	1314230:1314995	chr25	766	99.869	338115:338880
contig1728982	2560	54.55	KLC2	78.661	478	sp|Q07866|KLC1_HUMAN	86.192	478	complete	485	chr20	820	100.000	9612228:9613047	chr20	820	100.000	9759600:9760419
contig150631	2389	39.76	KMT5C	62.030	266	sp|Q4FZB7|KMT5B_HUMAN	82.625	823	internal	796	chr5	1461	99.658	16238909:16237449	chr5	1461	99.726	15555472:15554013
contig67576	2137	54.44	KREMEN2	50.502	299	sp|Q96MU8|KREM1_HUMAN	72.009	443	complete	451	chr15	566	99.647	7870664:7871229	chr15	566	99.647	7825968:7826533
contig1800208	827	58.07	LOC100555519	42.632	190	sp|P05081|KAD1_CHICK	100.000	193	5prime_partial	214	chr17	237	99.156	5418606:5418842	chr17	237	99.156	4880561:4880797
contig66477	1792	46.24	MACROD1	58.019	212	sp|Q3UYG8|MACD2_MOUSE	55.531	452	5prime_partial	430	chr3	438	99.772	5430918:5431355	chr3	438	99.772	5342549:5342986
contig51363	2118	53.04	MAMSTR	72.727	33	sp|Q8IZQ8|MYCD_HUMAN	70.955	513	complete	607	chr18	553	100.000	836721:836169	chr18	553	100.000	787201:786649
contig44405	1173	54.51	MAP3K10	69.945	366	sp|P80192|M3K9_HUMAN	88.919	370	internal	392	chr5	414	100.000	27306379:27306792	chr5	414	100.000	26591532:26591945
contig1511048	2282	66.43	MAP4K1	82.609	184	sp|P70218|M4K1_MOUSE	52.415	414	5prime_partial	751	chr32	137	99.270	1594:1729	chrUn_AADN03018125	178	97.753	793:970
contig125247	1557	51.09	MAPK3	88.150	346	sp|P46196|MK01_BOVIN	99.714	350	complete	369	chr15	402	100.000	506045:505644	chr15	183	100.000	523661:523479
contig1691347	1409	52.83	MARCH9	57.430	249	sp|A6NNE9|MARHB_HUMAN	87.547	265	complete	313	chr2	534	100.000	76023407:76022874	chr2	535	100.000	75787744:75787210
contig110285	1074	67.6	METTL21B	53.670	218	sp|Q96AZ1|EFMT3_HUMAN	53.670	218	complete	264	chrUn_NT_470873v1	419	99.045	6475:6893	chrUn_AADN03026913	101	89.109	1:101
contig939115	1817	65.22	MMP14	61.943	494	sp|P51511|MMP15_HUMAN	78.987	533	3prime_partial	592	chr11	312	100.000	491989:492300	chr11	287	98.955	441511:441797
contig844391	646	63.94	MRPL52	50.000	94	sp|Q86TS9|RM52_HUMAN	50.000	94	complete	119	chrUn_NT_474301v1	137	100.000	2485:2621	chrUn_AADN03021337	137	100.000	663:527
contig1490980	3456	47.01	MYH14	73.333	1155	sp|P14105|MYH9_CHICK	99.132	1152	internal	1153	chr1	258	96.899	51817306:51817563	chr1	258	97.287	51612865:51613122
contig1335197	2786	50.45	NFATC4	56.806	382	sp|O95644|NFAC1_HUMAN	75.838	865	5prime_partial	832	chr2	1005	99.801	56859507:56858503	chr2	1005	99.801	56775642:56774638
contig72976	3195	47.47	NR1H2	68.593	398	sp|Q9Z0Y9|NR1H3_MOUSE	82.620	374	complete	410	chr5	1502	99.001	23117891:23116390	chr5	1502	99.667	22416166:22414665
contig1038696	1353	65.27	NTN5	48.896	317	sp|Q90922|NET1_CHICK	92.670	382	5prime_partial	391	chr18	510	99.412	2131312:2131821	chr18	510	99.216	2066625:2067133
contig1198789	2718	49.43	ORAI3	57.028	249	sp|Q5ZLW2|ORAI2_CHICK	99.052	211	5prime_partial	212	chr19	2627	99.277	4121626:4119004	chr19	2627	99.277	4148373:4145751
contig120476	2706	51.42	PACS1	59.839	869	sp|Q86VP3|PACS2_HUMAN	81.573	890	5prime_partial	848	chr8	280	99.643	4097671:4097393	chr8	280	99.643	4066388:4066110
contig110300	3723	40.96	PALM3	53.448	58	sp|Q3MHH7|PALMD_BOVIN	55.240	563	complete	550	chr8	1774	99.831	12117501:12119274	chr8	1774	99.831	11078603:11080376
contig152997	994	40.72	PARP2	49.388	245	sp|P26446|PARP1_CHICK	98.837	258	complete	253	chr3	284	100.000	17055325:17055042	chr3	284	100.000	16385371:16385088
contig1342533	1439	62.69	PIM2	60.150	266	sp|P11309|PIM1_HUMAN	81.388	317	5prime_partial	365	chr26	506	99.605	230070:229565	chr26	506	99.407	225579:225075
contig718738	2241	54.28	PLXNA3	78.150	746	sp|Q9UIW2|PLXA1_HUMAN	93.029	746	internal	747	chr12	259	98.842	9977345:9977603	chr12	259	98.842	9953538:9953796
contig1122876	3593	49.36	PLXNB3	66.074	731	sp|O43157|PLXB1_HUMAN	83.448	725	5prime_partial	761	chr12	1468	99.251	11364565:11363109	chr12	1468	99.251	11328816:11327360
contig1240408	3008	64.56	PNCK	68.155	336	sp|Q63450|KCC1A_RAT	88.047	343	5prime_partial	400	chr12	742	99.191	11499239:11498498	chr12	742	99.191	11462904:11462163
contig4542	1825	43.54	PODNL1	49.642	419	sp|Q7Z5L7|PODN_HUMAN	76.555	418	5prime_partial	442	chr8	1232	100.000	24648185:24649416	chr8	1232	100.000	23469540:23470771
contig543349	1563	68.77	POU5F1	71.918	146	sp|A7Y7W2|PO5F3_CHICK	99.403	335	3prime_partial	363	chr17	658	99.848	952552:953208	chr1	351	98.575	175950108:175950457
contig294053	2155	43.42	PPFIA3	67.194	506	sp|Q13136|LIPA1_HUMAN	93.097	507	3prime_partial	508	chr5	632	99.842	17835531:17836162	chr5	632	99.842	17139633:17140264
contig1611590	2199	72.21	PPP1R3E	42.056	214	sp|Q8BRJ4|PPR3E_MOUSE	39.916	238	complete	323	chr11	2164	99.908	15618902:15621065	chr11	757	99.604	14865479:14866235
contig968969	1419	42.41	PPP6R1	57.432	444	sp|Q5F471|PP6R3_CHICK	99.302	430	3prime_partial	434	chr5	235	99.574	16538358:16538124	chr5	235	99.574	15855742:15855508
contig70743	1572	48.25	PRDX2	75.879	199	sp|P0CB50|PRDX1_CHICK	99.497	199	complete	200	chr8	687	99.854	21219466:21218780	chr8	687	99.854	20048684:20047998
contig24714	1898	44.13	PRKACA	92.877	351	sp|P22694|KAPCB_HUMAN	93.732	351	5prime_partial	417	chr8	761	99.869	16711104:16711864	chr8	761	99.869	15587904:15588664
contig1122178	1011	45.76	PRRG2	52.174	69	sp|Q804X6|FA9_CHICK	96.667	90	5prime_partial	132	chr4	714	99.160	5052341:5053054	chr4	714	99.160	4992328:4993041
contig51122	1064	73.57	PRSS8	47.970	271	sp|Q16651|PRSS8_HUMAN	47.970	271	internal	355	chrUn_NT_471346v1	170	100.000	3706:3537
contig220069	877	73.18	PRX	42.282	149	sp|Q9BXM0|PRAX_HUMAN	42.282	149	internal	293	chr32_NT_463444v1_random	573	98.953	4064:3494
contig1490987	2125	65.37	PSPN	44.444	99	sp|Q5T4W7|ARTN_HUMAN	58.491	106	complete	227	chr8	1062	98.776	20407484:20408544	chr8	1061	98.869	19237996:19239055
contig211629	1313	68.47	PTGIR	46.595	279	sp|Q62053|PE2R2_MOUSE	56.583	357	5prime_partial	368	chr5	874	99.886	58256625:58257498	chr5	633	99.684	58013090:58013721
contig1195657	3558	38.87	PTPRH	44.951	307	sp|Q9W6V5|PTPRJ_CHICK	99.819	553	5prime_partial	554	chr5	2056	99.708	12884391:12882338	chr5	2056	99.660	12265507:12263454
contig543429	2033	48.92	RAB1B	92.574	202	sp|P62820|RAB1A_HUMAN	99.512	205	complete	206	chr3	1189	99.832	9977436:9976249	chr3	1189	99.832	9851467:9850280
contig175958	1985	66.8	RAB3D	76.818	220	sp|P63011|RAB3A_MOUSE	96.818	220	complete	221	chr28	863	99.189	4005146:4004284	chr28	670	99.104	3753211:3752542
contig42614	1453	66.76	RBCK1	47.577	454	sp|A9JTG5|HOIL1_DANRE	54.428	463	internal	484	chrUn_NT_464454v1	278	100.000	11156:10879	chrUn_JH375733	278	100.000	1475:1198
contig605957	2761	48.01	RCN3	60.204	294	sp|Q05186|RCN1_MOUSE	79.139	302	complete	346	chr5	1446	98.893	5334396:5332951	chr5	1446	98.893	5351165:5349720
contig32618	1951	67.66	RGL3	53.586	237	sp|O15211|RGL2_HUMAN	47.815	389	3prime_partial	438	chrUn_NT_479471v1	121	95.868	1011:891	chrUn_JH375596	390	97.179	1:387
contig1025115	2761	49.89	RNF181	41.379	58	sp|Q91YL2|RN126_MOUSE	83.628	226	complete	224	chr28	874	99.314	2747746:2746873	chr28	874	99.314	2667219:2666346
contig53434	2207	44.25	RPS6KA4	69.066	653	sp|Q5F3L1|KS6A5_CHICK	99.850	667	internal	736	chr5	280	99.286	44234701:44234980	chr5	280	99.286	43451058:43451337
contig1680520	3408	54.85	RRAS	68.750	192	sp|P62070|RRAS2_HUMAN	97.525	202	complete	204	chr1	1145	99.214	195910617:195909473	chr1	1145	99.214	194982218:194981074
contig1214652	2108	48.89	S1PR5	46.757	370	sp|P21453|S1PR1_HUMAN	87.288	354	3prime_partial	371	chr8	2108	99.858	11654975:11657082	chr8	2108	99.858	10616120:10618227
contig216654	1644	42.74	SERPINI2	40.214	373	sp|Q90935|NEUS_CHICK	100.000	399	3prime_partial	400	chr1	364	99.725	100703921:100703558	chr1	364	99.725	100013017:100012654
contig35827	1976	74.18	SLC22A17	46.217	497	sp|A6NKX4|S22AV_HUMAN	52.242	446	5prime_partial	305	chr11	609	97.865	18853109:18853714	chrUn_AADN03017988	609	97.865	1439:834
contig400079	4700	58.03	SLC6A16	47.605	593	sp|Q9H1V8|S6A17_HUMAN	92.015	551	complete	552	chr26	2339	99.829	1340480:1342818	chr26	2339	99.829	1294193:1296531
contig1038547	2106	54.77	SLC6A8	57.895	551	sp|Q9NSD5|S6A13_HUMAN	84.934	604	5prime_partial	629	chr1	309	100.000	60262503:60262195	chr1	309	100.000	60332692:60332384
contig1172330	3413	39.05	SLC7A7	75.208	480	sp|Q92536|YLAT2_HUMAN	79.630	486	complete	542	chr11	1379	99.927	363978:362600	chr11	1379	99.927	315489:314111
contig978958	421	54.01	SNX15	60.656	122	sp|Q96S38|KS6C1_HUMAN	88.095	126	internal	141	chr3	148	100.000	21752862:21752715	chr3	148	100.000	21065185:21065038
contig1499944	877	58.07	SPRED3	57.143	119	sp|Q7Z698|SPRE2_HUMAN	89.503	181	5prime_partial	272	chr3	262	99.618	10059630:10059891	chr3	262	99.618	9933848:9934109
contig86321	1090	57.46	STX4	47.287	258	sp|P61264|STX1B_MOUSE	96.875	288	complete	282	chrUn_NT_474950v1	104	99.038	2540:2438	chrUn_JH375830	104	100.000	1605:1502
contig641322	1942	55.37	SYN1	67.494	443	sp|Q63537|SYN2_RAT	78.829	444	complete	574	chr12	498	100.000	4656922:4657419	chr12	340	100.000	4654782:4655121
contig36235	1268	60.03	SYNGR4	43.226	155	sp|O55100|SNG1_MOUSE	77.215	158	5prime_partial	234	chr1	667	99.250	50712703:50712038	chr1	667	99.250	50535589:50534924
contig650097	2729	42.42	SYT5	65.931	317	sp|P47191|SYT1_CHICK	99.052	422	complete	422	chr1	1418	99.929	39451131:39452548	chr1	1418	99.859	39380242:39381658
contig1726441	754	50.73	TBX6	61.376	189	sp|P79779|TBX6L_CHICK	97.706	218	internal	252	chr15	214	100.000	8293267:8293054	chr15	214	100.000	8248419:8248206
contig549030	1696	40.32	TEAD2	60.177	339	sp|P28347|TEAD1_HUMAN	98.113	318	complete	360	chr5	687	100.000	7745041:7745727	chr5	687	100.000	7187156:7187842
contig656772	398	70.32	TEP1	42.520	127	sp|O08653|TEP1_RAT	42.520	127	internal	133					chrUn_JH375679	127	100.000	1865:1739
contig104061	1528	69.17	TIMM29	49.479	192	sp|Q9BSF4|TIM29_HUMAN	49.479	192	5prime_partial	279	chrUn_NT_477835v1	968	96.384	1220:2178
contig67534	1751	66.02	TIMP1	43.617	188	sp|O42146|TIMP2_CHICK	98.636	220	complete	221	chr18	921	98.480	9861938:9861022	chr18	465	97.634	10047744:10047280
contig799346	2332	41.07	TMC4	42.356	399	sp|Q5YCC5|TMC7_CHICK	93.689	412	complete	376	chr14	781	99.744	8523266:8524046	chr14	781	99.744	8474188:8474968
contig16612	1480	60.55	TMEM150A	56.855	248	sp|Q28BP2|T150A_XENTR	58.103	253	5prime_partial	274	chr6	882	99.773	16935163:16936044	chr6	882	99.773	16484464:16485345
contig40170	1456	55.79	TMEM91	56.962	79	sp|A2ANU3|SYNG1_MOUSE	86.047	258	complete	257	chr3	563	99.290	15719306:15719868	chr3	563	99.290	15056009:15056571
contig1799607	1154	68.02	TRMT1	67.013	385	sp|Q3TX08|TRM1_MOUSE	67.196	378	internal	385	chrUn_NT_471526v1	55	98.182	6814:6760
contig721973	1299	68.82	TRPT1	64.039	203	sp|Q3ZBM7|TRPT1_BOVIN	63.725	204	5prime_partial	322	chrUn_NT_465200v1	408	99.755	19132:19538	chrUn_AADN03021388	162	100.000	747:908
contig10064	921	70.45	TSPAN31	62.911	213	sp|Q7ZUB3|TSN31_DANRE	65.258	213	5prime_partial	235	chrUn_NT_473920v1	82	100.000	4249:4330
contig82589	1103	66.64	TSSK4	40.887	203	sp|Q9D2E1|TSSK3_MOUSE	76.410	195	3prime_partial	167	chr23	609	98.686	5208487:5207880	chr23	609	98.686	5145517:5144910
contig174392	2402	52.52	TUBB4A	98.595	427	sp|P11833|TBB_PARLI	99.534	429	complete	446	chr17	1290	99.767	2369408:2368119	chr17	1290	99.767	1873048:1871759
contig917849	1977	52.73	TULP2	52.652	264	sp|P50607|TUB_HUMAN	73.019	530	5prime_partial	634	chr5	328	100.000	10255861:10256188	chr5	208	99.519	9640840:9641047
contig105185	2145	47.63	USP11	52.288	612	sp|A6QR55|UBP4_BOVIN	75.610	615	5prime_partial	616	chr12	398	99.246	2790986:2791383	chr12	398	99.246	2803314:2803711
contig1172290	1290	69.14	WRAP53	54.434	327	sp|Q8VC51|WAP53_MOUSE	54.012	324	internal	431
contig169723	1643	52.61	YIPF2	49.658	292	sp|Q5RBL0|YIPF1_PONAB	81.588	277	complete	292	chr8	734	98.638	25180490:25179758	chr8	734	98.638	24003020:24002288
contig1160925	2030	49.83	YPEL3	89.076	119	sp|Q2YDI3|YPEL2_BOVIN	100.000	119	complete	120	chr19	804	99.502	7236595:7237398	chr19	804	99.502	7227480:7228283
contig915316	480	53.42	ZNF784	40.994	161	sp|Q4R6C2|ZN383_MACFA	60.377	159	internal	160	chr18	482	93.983	82554:82075	chr18	482	93.983	32916:32437
contig216288	1449	62.67	ZSWIM4	65.882	425	sp|Q9P217|ZSWM5_HUMAN	87.765	425	5prime_partial	444	chr8	981	99.694	21015398:21014419	chr8	981	99.694	19844159:19843180
contig1126019	1133	47.27	ASF1B	70.936	203	sp|Q3C1E9|ASF1_CHICK	100.000	203	complete	205	chr3	444	100.000	62955242:62954799	chr3	386	100.000	62248045:62247660
contig1110003	2804	55.22	ATP2B3	83.351	937	sp|D3K0R6|AT2B4_BOVIN	86.938	934	internal	935	chr26	262	100.000	5226351:5226090	chr26	262	100.000	5260434:5260173
contig3583	1667	60.54	BCL7C	49.733	187	sp|Q3T0A6|BCL7B_BOVIN	86.667	180	5prime_partial	208	chr19	1133	99.823	161291:162423	chr19_JH375211_random	1130	99.823	21355:22484
contig1486285	587	42.71	CCDC88B	40.940	149	sp|Q9P219|DAPLE_HUMAN	80.928	194	internal	196	chr5	191	100.000	44316490:44316300	chr5	191	100.000	43533004:43532814
contig1217682	2496	46.26	CHMP4A	55.895	229	sp|Q96CF2|CHM4C_HUMAN	71.915	235	complete	221	chr2	1717	98.893	122050833:122052544	chr2	1717	98.893	121301291:121303002
contig794799	1681	57.66	CNTD2	41.584	101	sp|P43449|CCNA2_CHICK	88.554	332	complete	348	chr4	712	99.298	54292920:54292209	chr4	712	99.298	53353858:53353147
contig695114	2757	45.87	DENND1C	46.116	605	sp|Q6P3S1|DEN1B_HUMAN	73.650	778	5prime_partial	852	chr8	747	99.598	2478760:2479506	chr8	747	99.598	2458834:2459580
contig180945	1833	57.19	DNAH2	47.231	614	sp|Q69Z23|DYH17_MOUSE	86.371	609	internal	611	chr18	206	100.000	9894090:9894295	chr18	206	100.000	10078710:10078915
contig289906	1929	48.76	EFS	43.284	134	sp|Q14511|CASL_HUMAN	62.791	645	5prime_partial	632	chr2	1225	99.755	63321466:63320242	chr2	1225	99.755	63195623:63194399
contig1694767	1034	57.47	ELK1	53.086	162	sp|P28324|ELK4_HUMAN	80.392	204	3prime_partial	256	chr26	555	99.640	2203105:2203659	chr26	555	99.640	2144694:2145248
contig1135139	1090	51.33	EMP3	41.727	139	sp|P25094|PMP22_RAT	70.896	134	complete	188	chr18	755	99.603	2360325:2361079	chr18	755	99.603	2296032:2296786
contig1342844	1852	51.05	EPS8L1	39.122	501	sp|Q99K30|ES8L2_MOUSE	59.855	553	5prime_partial	550	chr5	276	100.000	454387:454662	chr5	276	100.000	19391:19116
contig497627	920	47.56	ESRRA	65.744	289	sp|Q5RAM2|ERR3_PONAB	97.386	306	internal	307	chr3	278	99.281	20348491:20348767	chr3	278	99.281	19660574:19660850
contig613649	677	46.03	FAM98C	41.818	165	sp|Q80VD1|FA98B_MOUSE	80.000	200	internal	226	chr5	172	98.837	30721274:30721103	chr5	172	98.837	29984124:29983953
contig530537	1617	53.46	FBRS	44.538	238	sp|Q8WXX7|AUTS2_HUMAN	86.182	550	internal	539	chr19	557	99.820	1328623:1328067	chr19	557	99.820	1350377:1349821
contig1091239	527	64.53	FGF21	44.776	67	sp|Q9JJN1|FGF21_MOUSE	44.156	77	5prime_partial	164
contig1243591	1560	36.4	FKBPL	42.029	69	sp|P26882|PPID_BOVIN	78.512	121	complete	129	chr4	1099	99.636	22096854:22095756	chr4	1099	99.636	21399604:21398506
contig64917	1413	72.46	FUZ	41.810	232	sp|Q3B756|FUZZY_RAT	42.609	230	5prime_partial	456	chrUn_NT_474529v1	209	99.522	636:428	chrUn_AADN03025011	209	99.522	641:433
contig1038965	1376	51.12	GAPDHS	70.871	333	sp|P00356|G3P_CHICK	99.700	333	5prime_partial	367	chr1	306	98.366	76956499:76956804	chr1	306	98.693	76437194:76437499
contig1975458	374	60.48	GNG8	72.464	69	sp|P59768|GBG2_HUMAN	98.592	71	5prime_partial	121	chr5	165	100.000	58215311:58215147	chr5	165	100.000	57973414:57973250
contig1233755	5492	50.56	GRAMD1A	44.385	748	sp|Q3KR37|GRM1B_HUMAN	91.644	730	complete	874	chr24	2811	99.360	2898685:2901490	chr24	2811	99.360	2895998:2898803
contig558728	499	69.32	HSD17B14	41.304	138	sp|O54438|FABG_PSEAE	66.912	136	5prime_partial	137
contig13828	872	64.57	IRF3	58.333	108	sp|Q15306|IRF4_HUMAN	57.419	155	5prime_partial	272	chr20	488	100.000	10266305:10265818	chr20	488	100.000	10409581:10409094
contig2013594	849	66.78	JPH4	58.879	107	sp|Q9GKY7|JPH2_RABIT	74.643	280	internal	283	chr20	787	99.619	5655426:5656212	chr20	787	99.746	5854230:5855016
contig2817	1640	54.47	JUNB	44.669	347	sp|P18870|JUN_CHICK	99.340	303	complete	315	chr8	1422	99.367	26451213:26452633	chr8	1422	99.367	25266883:25268303
contig101020	2704	54.08	KCND1	65.794	611	sp|Q9UK17|KCND3_HUMAN	95.840	601	complete	659	chr26	1170	99.829	3386983:3385814	chr26	1170	99.829	3328458:3327289
contig93649	2427	46.71	KCNJ14	67.622	349	sp|P52186|KCNJ2_CHICK	99.766	427	complete	428	chr18	2268	99.691	8266043:8263776	chr18	2268	99.691	8474052:8471785
contig22013	2025	73.32	KMT2B	57.447	658	sp|Q9UMN6|KMT2B_HUMAN	57.447	658	internal	676	chrUn_NT_475072v1	159	99.371	3908:3750
contig151681	1471	44.37	LRP10	48.267	375	sp|O88204|LRP3_RAT	75.278	360	5prime_partial	351	chr11	920	99.891	10214395:10215314	chr11	920	99.891	9561560:9562479
contig893934	1143	46.25	LRRC8E	56.499	377	sp|Q80WG5|LRC8A_MOUSE	95.789	380	internal	382	chr17	1135	99.912	5843440:5844574	chr17	1135	99.912	5305849:5306983
contig645499	1482	59.8	MMP25	52.500	440	sp|Q9ULZ9|MMP17_HUMAN	81.881	436	3prime_partial	495	chr15	286	100.000	2735020:2735305	chr15	286	100.000	2720354:2720639
contig249738	674	53.77	MYL6B	80.000	150	sp|P60660|MYL6_HUMAN	99.338	151	5prime_partial	163
contig75826	1458	73.58	NPHS1	41.372	452	sp|O60500|NPHN_HUMAN	41.372	452	internal	486
contig1534257	1016	48.58	NTF4	42.857	154	sp|P05200|NGF_CHICK	99.588	243	3prime_partial	241	chr26	1015	99.901	4028055:4029069	chr26	1015	99.901	3969551:3970565
contig1215798	1539	45.27	NUCB1	62.344	401	sp|Q9JI85|NUCB2_RAT	80.383	418	3prime_partial	449	chr5	193	100.000	11811329:11811137	chr5	193	100.000	11206001:11205809
contig223074	3182	51.05	PDZD4	51.432	768	sp|Q9UPQ7|PZRN3_HUMAN	82.675	987	5prime_partial	987	chr12	1747	99.943	16642225:16643971	chr12	1747	99.943	16594404:16596150
contig124427	2278	45.51	PELI3	64.957	468	sp|Q96FA3|PELI1_HUMAN	99.282	418	complete	462	chr3	1268	99.921	9640023:9638756	chr3	1268	99.921	9523746:9522479
contig953292	3379	42.05	PLCB3	53.839	1016	sp|P10894|PLCB1_BOVIN	91.807	1013	5prime_partial	1016	chr3	563	97.869	14197669:14197111	chr3	563	97.869	13545009:13544451
contig1288415	929	39.91	PLEKHA4	48.062	129	sp|Q9HAU0|PKHA5_HUMAN	89.179	268	3prime_partial	280	chr1	210	99.524	64502809:64503018	chr1	210	99.524	64600970:64601179
contig47486	974	73.39	PLPPR2	63.356	292	sp|Q96GM1|PLPR2_HUMAN	63.356	292	5prime_partial	318
contig71158	1961	64.05	PRDX5	45.714	175	sp|A2SLE6|RL14_METPP	98.361	122	complete	170
contig103985	2658	42.65	PRR14	53.788	132	sp|Q5THK1|PR14L_HUMAN	50.317	630	5prime_partial	625	chr15	1157	99.914	8945897:8947053	chr15	1157	99.914	8901189:8902345
contig559845	1748	55.05	PRRC2A	48.031	381	sp|Q5JSZ5|PRC2B_HUMAN	83.368	481	3prime_partial	482	chr17	247	99.595	6656606:6656851	chr17	247	99.595	6191787:6192032
contig69374	1056	69.69	PRSS53	45.865	133	sp|Q6BEA2|PRS27_RAT	47.799	159	5prime_partial	237	chr26	94	98.936	1255089:1254996	chrUn_AADN03025863	282	98.227	499:219
contig213164	1404	68.09	PSMB11	53.695	203	sp|P34065|PSB5_CHICK	99.609	256	complete	255	chrUn_NT_475902v1	381	98.163	257:637	chrUn_AADN03021684	225	99.556	1:225
contig35274	2458	54.98	PSME1	40.476	252	sp|Q5F3J5|PSME3_CHICK	100.000	254	complete	255	chr27	1263	100.000	5489749:5488487	chr27	1263	100.000	5066913:5065651
contig186141	1755	48.46	RAB2B	89.796	196	sp|Q90965|RAB2A_CHICK	100.000	198	complete	213	chr2	795	99.874	113222829:113222035	chr2	795	99.874	112558893:112558099
contig152353	1882	41.96	RASGRP4	44.318	440	sp|Q8IV61|GRP3_HUMAN	89.815	432	complete	433	chr3	326	99.387	31184074:31183751	chr3	326	99.387	30458444:30458121
contig80084	1082	63.41	REC8	44.099	161	sp|O95072|REC8_HUMAN	44.099	161	3prime_partial	249	chrUn_NT_473686v1	391	86.957	5001:5387	chrUn_AADN03022858	314	85.350	316:5
contig177501	1241	52.65	REM2	45.847	301	sp|O88667|RAD_MOUSE	73.077	286	complete	304	chr11	370	100.000	11350106:11350475	chr11	370	100.000	10673081:10673450
contig442659	307	40.97	RPGRIP1	48.571	70	sp|Q68CZ1|FTM_HUMAN	70.000	90	internal	103	chr11	161	99.379	5004789:5004949	chr11	161	99.379	4383216:4383376
contig548982	2001	57.44	SLC25A23	66.811	461	sp|Q5XH95|SCMC2_XENTR	83.301	509	5prime_partial	573	chr17	452	99.779	5334607:5335058	chr17	452	99.779	4796885:4797336
contig1139222	394	54.91	SLC26A10	43.103	116	sp|P50443|S26A2_HUMAN	70.312	128	internal	131	chr13	383	99.217	8325620:8325238	chr13	383	99.739	7668107:7667725
contig1635	2282	63.37	SLC44A4	50.850	706	sp|Q8BY89|CTL2_MOUSE	72.780	687	complete	699	chrUn_NT_473560v1	133	99.248	1759:1627	chrUn_AADN03023623	272	99.632	4975:4704
contig1126209	1229	46.59	SLC7A8	69.688	353	sp|P63115|AAA1_MOUSE	82.451	359	5prime_partial	360	chr11	269	100.000	10226126:10226394	chr11	269	100.000	9573292:9573560
contig65837	2356	58.5	SPHK2	50.813	246	sp|Q8CI15|SPHK1_MOUSE	53.964	391	5prime_partial	428	chr18	1139	99.912	4469657:4470795	chr18	1139	99.912	4404083:4405221
contig1179635	1176	45.38	SPIB	62.205	127	sp|Q6PKU1|SPI1_PIG	81.481	270	complete	267	chr5	387	99.742	22949498:22949113	chr5	387	99.742	22247815:22247430
contig727068	1896	56.13	STX10	61.441	236	sp|Q5ZL19|STX6_CHICK	99.576	236	5prime_partial	293	chr8	730	99.589	5835625:5834899	chr8	730	99.589	5804074:5803348
contig726311	3143	38.05	STXBP2	47.167	600	sp|O00186|STXB3_HUMAN	75.926	594	complete	592	chr8	1421	98.311	1295699:1294281	chr8	1421	98.311	1289583:1288165
contig722264	2488	47.97	SYP	59.547	309	sp|P22831|SYNPR_RAT	82.443	262	5prime_partial	349	chr12	1708	99.824	13513814:13515521	chr12	1708	99.824	13472281:13473988
contig49293	2803	62.97	TBC1D10B	71.046	411	sp|Q4KMP7|TB10B_HUMAN	71.046	411	5prime_partial	682	chrUn_NT_472377v1	731	96.580	4790:4060	chrUn_JH376272	753	100.000	7035:6283
contig149820	2604	49.44	TCF19	43.478	69	sp|P29375|KDM5A_HUMAN	92.275	466	complete	290	chr1	554	99.819	60310186:60310739	chr1	554	99.819	60380374:60380927
contig59874	1809	63.47	TRIB3	53.226	248	sp|Q96RU8|TRIB1_HUMAN	84.802	329	complete	373	chr2	565	100.000	138972344:138972908	chr2	565	100.000	138444041:138444605
contig53272	1576	45.03	TRPM4	43.099	413	sp|Q9NZQ8|TRPM5_HUMAN	64.119	471	3prime_partial	466	chr5	275	99.273	13588330:13588056	chr5	275	99.273	12967482:12967208
contig61793	1721	67.4	TTC5	41.848	368	sp|Q5BK48|TTC5_RAT	41.114	377	complete	458	chrUn_NT_477051v1	382	99.215	916:536	chrUn_AADN03014954	382	99.215	412:32
contig903945	400	69.73	TTC9C	47.573	103	sp|Q3V038|TTC9A_MOUSE	77.119	118	internal	133	chr5	300	99.667	27407720:27407421	chr5	300	98.667	26693178:26692879
contig155651	1892	63.85	TTYH1	47.332	431	sp|Q3TH73|TTYH2_MOUSE	70.076	528	5prime_partial	553	chr18	259	100.000	9201611:9201869	chr18	259	100.000	9389855:9390113
contig29955	1133	69.01	UBL4A	49.645	141	sp|B2KIK3|UBL4A_RHIFE	49.645	141	3prime_partial	174	chrUn_NT_466460v1	383	100.000	11086:10704	chrUn_AADN03017098	383	100.000	426:808
contig115373	1100	68.54	YIF1A	56.170	235	sp|Q4FZQ0|YF1BB_XENLA	72.650	234	5prime_partial	330	chr32_NT_463449v1_random	219	98.174	2441:2224	chr1	33	100.000	100352837:100352869
contig101165	2600	43.03	ZNF385A	46.891	386	sp|Q8BXJ8|Z385B_MOUSE	78.838	482	5prime_partial	479	chr7	1386	99.784	15029229:15027846	chr7	1386	99.784	14477506:14476123
contig937026	2128	37.7288	NFE2	62.838	148	sp|O54968|NF2L2_RAT	87.261	157	5prime_partial	159	chr7	477	100	15882463:15882939	chr7	477	100	15319322:15319798
contig104005	1278	61.9828	OR52N4	50	310	sp|Q96RD2|O52B2_HUMAN	63.934	305	complete	325	chr1	975	98.154	194498166:194499140	chr1	975	98.154	193654273:193655247
contig275239	711	71.0084	CGREF1	44.167	120	sp|Q9UKE5|TNIK_HUMAN	93.333	60	internal	238	chr3	187	99.465	104954920:104955106	chr9	123	97.561	19136993:19137115
contig59807	1189	67.8691	OPA3	75.652	115	sp|Q641S2|OPA3_XENLA	79.412	102	5prime_partial	196	chr32_NT_463442v1_random	372	98.387	47114:47484
contig1993427	443	65.6951	SCAND1	71.429	56	sp|Q9UNY5|ZN232_HUMAN	57.143	91	internal	148	chrUn_NT_464152v1	264	99.242	20931:20668	chrUn_AADN03015830	140	100	143:282
contig730000	999	70.4591	RCE1	73.091	275	sp|P57791|FACE2_MOUSE	74.713	261	5prime_partial	327	chrUn_NT_471867v1	189	99.471	3974:4161
contig153623	868	67.9679	FIS1	51.656	151	sp|Q3T0I5|FIS1_BOVIN	49.593	123	complete	187	chrUn_NT_475787v1	148	96.622	1556:1409	chrUn_JH375583	148	96.622	4683:4536
contig129443	1084	68.2613	PIP4P1	58.088	272	sp|Q4R6W2|TM55B_MACFA	63.235	204	5prime_partial	249	chrUn_NT_465907v1	144	99.306	3208:3065	chrUn_AADN03021962	166	100	1225:1060
contig107172	3641	47.4479	SOAT2	47.592	519	sp|P35610|SOAT1_HUMAN	68.727	550	complete	155	chr8	447	83.669	6203838:6204280	chr8	447	83.669	6170381:6170823
contig491219	1082	65.2535	SIX5	64.039	203	sp|Q61321|SIX4_MOUSE	81.181	271	5prime_partial	318	chr5	922	95.879	54464582:54465501	chr5	703	95.306	54292767:54293469
contig162183	2603	70.8749	MPDU1	56.774	155	sp|O75352|MPU1_HUMAN	66.327	98	3prime_partial	593
contig1764666	1626	40.6998	EPSTI1	49.624	266	sp|Q96J88|ESIP1_HUMAN	49.624	266	complete	292	chr1	120	100	166707445:166707326	chr1	120	100	166018912:166018793
contig116198	2049	69.152	PLOD3	56.902	652	sp|Q5U367|PLOD3_RAT	56.414	647	5prime_partial	636	chrUn_NT_469014v1	65	100	2995:3059	chrUn_AADN03021785	120	100	68:187
contig104005	1278	61.9828	OR52N2	51.307	306	sp|Q96RD2|O52B2_HUMAN	63.934	305	complete	325	chr1	975	98.154	194498166:194499140	chr1	975	98.154	193654273:193655247
contig307012	2051	50.1461	ACP4	45.739	352	sp|P11117|PPAL_HUMAN	72.152	395	5prime_partial	417	chr5	178	98.876	23150948:23151125	chr5	178	98.876	22449234:22449411
contig1475127	1250	70.5507	GRWD1	56.902	297	sp|Q810D6|GRWD1_MOUSE	56.884	276	internal	417	chrUn_NT_479527v1	315	99.683	931:1245	chrUn_AADN03021301	315	99.683	931:1245
contig384261	1924	59.0555	PRODH2	43.701	254	sp|Q9WU79|PROD_MOUSE	74.764	424	complete	390	chr15	189	100	10157297:10157109	chr15	189	100	10112011:10111823
contig49853	1901	57.0378	CIB4	40.331	181	sp|Q5F428|EIF3L_CHICK	100	216	complete	191	chr10	155	99.355	20072625:20072471	chr10	155	99.355	19538646:19538492
contig479197	1142	45.0655	GPR137	56	325	sp|O60478|G137B_HUMAN	92.169	332	5prime_partial	348	chr3	327	99.388	37966781:37966456	chr3	327	99.388	37159324:37158999
contig68134	1701	66.3146	ABHD16B	54.889	450	sp|Q6MG55|ABHGA_RAT	66.365	553	complete	539	chrUn_NT_474312v1	94	100	2136:2229	chrUn_AADN03022865	100	98	917:818
contig1290365	1597	69.75	SMG9	63.34	521	sp|Q5PQS6|SMG9_RAT	74.805	385	5prime_partial	528	chrUn_NT_472177v1	233	99.571	2595:2827
contig63883	5039	45.9143	RCOR2	59.267	491	sp|Q9P2K3|RCOR3_HUMAN	94.141	495	5prime_partial	181	chr3	537	98.696	22342983:22342448
contig118562	1805	59.5133	IDO1	45.171	321	sp|F1LV46|I23O2_RAT	61.755	319	3prime_partial	364	chr22	246	99.593	2491479:2491724	chr22	246	99.593	2461054:2461299
contig61023	1989	68.0723	KDM6B	81.113	593	sp|O15054|KDM6B_HUMAN	80.607	593	5prime_partial	633	chrUn_NT_469681v1	207	99.517	8181:8387	chrUn_AADN03025337	132	97.727	1635:1504
contig117408	2905	53.9202	ITGB7	49.468	752	sp|P05107|ITB2_HUMAN	64.933	750	3prime_partial	150	chr7	380	92.105	7176641:7177018	chr7	380	92.105	7181792:7182169
contig1237128	2351	59.4732	PAX8	60.667	450	sp|O57685|PAX2A_XENLA	83.61	482	complete	538	chr6	213	100	17111313:17111101	chr6	213	100	16660757:16660545
contig44405	1173	54.5068	MAP3K11	70.411	365	sp|P80192|M3K9_HUMAN	88.919	370	internal	392	chr5	414	100	27306379:27306792	chr5	414	100	26591532:26591945
contig105167	1202	68.6307	TMEM147	63.415	205	sp|Q6DGL7|TM147_DANRE	67.513	197	5prime_partial	262	chr2	98	97.959	4515222:4515319	chrUn_AADN03023801	122	100	1256:1377
contig720626	2069	74.2278	SCYL1	46.875	640	sp|Q28FH2|SCYL1_XENTR	50	534	3prime_partial	642	chrUn_NT_465200v1	217	100	8926:9142
contig70057	1282	74.0078	PSRC1	46.457	127	sp|O60478|G137B_HUMAN	87.39	332	complete	262	chr26	263	100	1177825:1177563	chrUn_AADN03014119	208	98.077	0.608333
contig1768056	710	50.6311	FAM131C	46.512	129	sp|A0JNG6|F131B_BOVIN	86.559	186	internal	237	chr1	200	100	77591142:77591341	chr1	200	100	77070788:77070987
contig212849	1269	68.6321	CADM4	74.394	371	sp|Q8NFZ8|CADM4_HUMAN	74.725	364	internal	423	chrUn_NT_474453v1	173	100	107:279	chrUn_AADN03024721	154	98.701	36:188
contig600371	1629	69.3627	B4GALNT2	46.389	457	sp|Q00973|B4GN1_HUMAN	66.595	464	5prime_partial	464
contig68094	1733	69.8733	BAZ2A	64.758	559	sp|B7ZS37|BAZ2A_XENLA	55.602	482	5prime_partial	551	chr33	279	99.283	1644924:1645202	chrUn_AADN03019662	229	99.127	296:68
contig397588	1049	50.8555	PCMTD2	95.956	272	sp|Q5R7K4|PCMD2_PONAB	95.956	272	3prime_partial	273	chr20	309	99.676	9289786:9289478	chr20	309	99.676	9437165:9436857
contig64677	1149	66.4931	ZNF583	56.475	278	sp|Q9XSR1|ZN252_CANLF	59.45	291	5prime_partial	299	chr14	837	91.995	12482764:12481934	chr14	837	91.995	12431771:12430941
contig157090	710	67.6017	PHF23	69.048	84	sp|A5D962|PHF23_BOVIN	81.538	65	5prime_partial	145
contig133243	917	42.9348	ANKRD45	41.333	75	sp|Q90593|GRP78_CHICK	100	99	5prime_partial	100	chr17	300	100	10077578:10077279	chr17	300	100	9592528:9592229
contig121937	652	70.3817	GATA1	75	152	sp|P17678|GATA1_CHICK	97.765	179	internal	218	chrUn_NT_468522v1	191	96.859	7785:7600	chrUn_JH375577	151	98.675	5177:5327
contig51583	1629	65.4412	IGHV1-2	46.392	97	sp|P0DOX6|IGM_HUMAN	29.496	556	5prime_partial	363	chrUn_NT_472695v1	308	99.351	2339:2646	chrUn_JH376289	303	93.399	5505:5203
contig121289	1929	61.853	IGHV4-34	45.545	101	sp|P01875|IGHM_CHICK	97.95	439	5prime_partial	574	chrUn_NT_479510v1	397	99.244	432:826	chrUn_AADN03020342	397	99.244	432:826
contig9115	4688	40.6949	ABCB5	54.867	1243	sp|P08183|MDR1_HUMAN	72.147	1253	complete	1289	chr2	205	100	20719008:20718804	chr2	205	100	20573218:20573014
contig273381	1396	62.1158	DDX39A	89.953	428	sp|Q5ZHZ0|DX39B_CHICK	100	428	5prime_partial	449	chrUn_NT_477248v1	135	99.259	2160:2294
contig111439	1225	71.0912	PELP1	61.65	206	sp|Q1W1Y5|PELP1_MACMU	63.021	192	complete	178	chrUn_NT_477380v1	141	98.582	32:171
contig61705	1177	69.0678	PRKCSH	59.14	372	sp|P14314|GLU2B_HUMAN	64.576	271	internal	393	chrUn_NT_478343v1	106	97.17	1507:1612
contig104703	3494	48.2413	GTF2IRD2	54.699	415	sp|P78347|GTF2I_HUMAN	63.083	707	5prime_partial	876	chr19	186	100	2659965:2659780	chr19	186	100	2671517:2671332
contig1195757	725	64.9725	MED25	88.71	186	sp|Q8VCB2|MED25_MOUSE	90.11	182	internal	242	chrUn_NT_469956v1	101	90.099	518:618	chrUn_AADN03025011	235	98.298	5983:6216
contig665733	1458	43.6003	TMEM30B	52.786	341	sp|Q5F362|CC50A_CHICK	99.413	341	5prime_partial	345	chr3	217	98.157	81065703:81065918	chr3	217	98.157	80189349:80189564
contig137095	599	54.3189	S100A5	52.222	90	sp|Q98953|S10A6_CHICK	100	92	5prime_partial	153	chr25	166	99.398	1874183:1874348	chr25	166	99.398	728429:728594
contig80173	1903	67.6285	IKBKG	60.915	284	sp|Q9Y6K9|NEMO_HUMAN	66.972	109	complete	125	chrUn_NT_475909v1	378	97.884	496:871
contig68134	1701	66.3146	ABHD16A	67.857	560	sp|Q6MG55|ABHGA_RAT	66.365	553	complete	539	chrUn_NT_474312v1	94	100	2136:2229	chrUn_AADN03022865	100	98	917:818
contig23801	1581	70.2652	PPP1R12C	57.019	577	sp|Q3UMT1|PP12C_MOUSE	55.556	576	internal	528	chrUn_NT_464587v1	172	99.419	12989:12819
contig51771	1908	66.719	GRIPAP1	48.806	377	sp|Q4V328|GRAP1_HUMAN	72.174	115	3prime_partial	593	chrUn_NT_464257v1	156	100	26224:26069	chrUn_AADN03015948	106	100	978:1083
contig114047	1504	42.1367	BRMS1	58.291	199	sp|Q5ZLL9|BRM1L_CHICK	99.687	319	complete	324	chr5	136	99.265	36396720:36396855	chr5	136	99.265	35631443:35631578
contig1042682	2195	52.6388	AQP6	58.848	243	sp|P79099|AQP2_BOVIN	79.926	269	5prime_partial	290	chr33	405	98.765	1447265:1447669	chrLGE22C19W28_E50C23	405	98.765	818501:818905
contig108813	559	62.0996	RBM42	90.141	142	sp|Q66KL9|RBM42_XENTR	91.057	123	5prime_partial	173	chrUn_NT_466970v1	114	100	1620:1507	chrUn_AADN03022720	201	99.005	1137:1337
contig67321	1721	73.2599	HCFC1	94.33	388	sp|P51611|HCFC1_MESAU	94.588	388	internal	574	chrUn_NT_477168v1	210	99.524	1972:2181
contig66849	2723	71.9002	WDR6	43.096	956	sp|Q5XFW6|WDR6_RAT	46.821	692	internal	908	chr12	2091	98.47	11680839:11678749	chr12	1187	97.81	11639074:11637888
contig855998	1446	45.9627	ARHGAP11B	64.865	222	sp|Q80Y19|RHGBA_MOUSE	59.921	504	3prime_partial	475	chr5	256	98.438	30637531:30637276	chr5	256	98.438	29900379:29900124
contig414907	866	70.0806	MBD1	76.471	68	sp|Q9UIS9|MBD1_HUMAN	76.471	68	3prime_partial	209
contig525711	894	54.4036	OR7C1	43.771	297	sp|Q8N127|O5AS1_HUMAN	61.616	297	internal	298	chr5	891	99.776	1351739:1350849	chr5	891	99.776	1395007:1394117
contig128245	1762	47.2521	DBP	50.87	230	sp|Q92172|TEF_CHICK	95.238	273	3prime_partial	135	chr1	328	99.695	49712803:49713130	chr1	328	99.695	49535947:49536274
contig48499	3787	52.6649	CHD3	73.273	1216	sp|A2A8L1|CHD5_MOUSE	91.681	1178	5prime_partial	1184	chr21	245	100	632738:632982	chr21	245	100	648091:648335
contig1125517	914	43.8386	AKR1C3	75.427	293	sp|P70694|DHB5_MOUSE	99.653	288	internal	305
contig696514	2029	48.0807	KCTD13	65.772	298	sp|Q5F3E8|BACD2_CHICK	99.682	314	complete	315	chr19	221	100	9335688:9335908	chr19	221	100	9310098:9310318
contig144524	837	52.0238	COX4I2	45.556	180	sp|P00423|COX41_BOVIN	70.175	171	complete	172	chr11	173	99.422	17843832:17843661	chr11	173	99.422	17079937:17079766
contig36888	1887	53.2275	ARG1	59.443	323	sp|Q91553|ARGN1_XENLA	78.065	310	complete	357	chr5	210	100	28894349:28894558	chr5	210	100	28156660:28156869
contig576453	879	49.7732	CABP5	73.973	146	sp|Q9NZU7|CABP1_HUMAN	95.302	149	5prime_partial	150	chr15	150	100	9253673:9253524	chr15	150	100	9208993:9208844
contig492265	484	60.9856	NELFE	75.61	123	sp|Q0V898|NELFE_BOVIN	76.423	123	5prime_partial	127	chr26	146	98.63	487430:487285	chr26	146	98.63	484161:484016
contig1718267	1047	45.7143	OR1C1	42.763	304	sp|P37071|OLF5_CHICK	96.743	307	5prime_partial	120	chr5	360	96.667	1006993:1007352	chr5	360	96.667	1050272:1050631
contig387208	1472	44.5424	CPA3	53.995	413	sp|P15086|CBPB1_HUMAN	67.866	417	complete	418	chr9	204	100	12462674:12462877	chr9	204	100	11912071:11912274
contig629654	563	70.318	THAP8	65.517	87	sp|Q8NA92|THAP8_HUMAN	65.517	87	3prime_partial	124	chrUn_NT_471952v1	197	98.477	4605:4409	chrUn_AADN03022611	127	81.89	787:661
contig44427	3527	68.6686	RASIP1	50.344	1017	sp|Q3U0S6|RAIN_MOUSE	58.883	591	5prime_partial	968	chrUn_NT_467871v1	640	99.844	9604:8966	chrUn_AADN03013494	353	100	0.8375
contig45097	565	68.1338	ZNF653	89.677	155	sp|Q6YND2|ZN653_MOUSE	89.726	146	internal	189	chr30_NT_463423v1_random	216	99.537	23866:24081	chrZ	66	100	9082121:9082056
contig1979598	826	72.7382	NANOS2	48.684	76	sp|Q80WY3|NANO1_MOUSE	64.567	127	5prime_partial	195	chr6	585	99.145	29993500:29994084	chr6	585	99.145	29504601:29505185
contig645554	1522	49.9016	ECT2L	46.835	158	sp|Q8IX29|FBX16_HUMAN	65.918	267	5prime_partial	318	chr3	209	100	106267823:106267615	chr3	209	100	105439452:105439244
contig450454	999	49.7006	TIMM17B	77.515	169	sp|Q99595|TI17A_HUMAN	91.228	171	complete	167	chr26	131	100	1107417:1107287	chr26	131	100	1099163:1099033
contig698975	2449	46.3703	LMTK3	42.334	574	sp|Q8IWU2|LMTK2_HUMAN	69.739	651	5prime_partial	111	chr14	299	99.331	1070848:1071146	chr14	299	99.331	1068856:1069154
contig90870	2144	51.6535	ALAS2	66.604	530	sp|P07997|HEM1_CHICK	99.213	635	complete	636	chr12	272	100	2932632:2932903	chr12	272	100	2942754:2943025
contig389827	2061	47.1899	EHBP1L1	68.28	186	sp|Q8NDI1|EHBP1_HUMAN	81.302	599	3prime_partial	562	chr3	262	100	9309003:9309264	chr3	262	100	9193026:9193287
contig19911	1203	59.204	SLC52A1	40.318	377	sp|B0S5Y3|S5A3A_DANRE	56.959	388	5prime_partial	387	chr20	826	99.879	10113494:10114319	chr20	826	99.879	10256008:10256833
contig951462	1141	69.1434	B3GAT3	62.791	344	sp|P58158|B3GA3_MOUSE	64.952	311	5prime_partial	379
contig88525	1187	73.6975	EPOR	42	300	sp|Q2KL21|EPOR_CANLF	41.844	282	3prime_partial	393	chrUn_NT_475305v1	297	99.327	3426:3130
contig1336480	2724	57.8658	PXDNL	60.86	907	sp|Q3UQ28|PXDN_MOUSE	70.815	908	internal	908	chr20	975	99.59	9242698:9241724	chr20	975	99.59	9390077:9389103
contig89954	1142	65.7642	INO80E	63.636	121	sp|Q1LZ80|PAGR1_BOVIN	68.254	63	5prime_partial	296	chrUn_NT_472610v1	247	99.595	5693:5939	chrUn_AADN03026101	55	100	79:133
contig299210	1093	51.3686	EFEMP2	51.155	303	sp|Q12805|FBLN3_HUMAN	73.824	340	internal	365	chr3	266	99.624	290809:290544	chr3	266	99.624	274248:273983
contig126678	1536	53.2814	SLC25A18	67.516	314	sp|Q9D6M3|GHC1_MOUSE	81.902	326	complete	323	chr5	174	99.425	15841072:15841245	chr5	174	99.425	15201395:15201568
contig1221552	1225	71.2541	RNF31	50.739	406	sp|Q924T7|RNF31_MOUSE	51.478	406	internal	408	chrUn_NT_467821v1	228	100	9699:9926	chrUn_JH375631	228	100	2472:2699
contig104005	1278	61.9828	OR52B4	54.045	309	sp|Q96RD2|O52B2_HUMAN	63.934	305	complete	325	chr1	975	98.154	194498166:194499140	chr1	975	98.154	193654273:193655247
contig186512	1527	41.634	PIWIL4	52.8	375	sp|A6N7Y9|PIWL1_CHICK	99.726	365	5prime_partial	376	chr15	201	99.502	3353383:3353183	chr15	201	99.502	3331971:3331771
contig1970177	1847	38.973	KHNYN	44.816	299	sp|Q5ZLE9|N4BP1_CHICK	99.618	523	5prime_partial	524	chr11	791	99.621	7415548:7416338	chr11	791	99.621	6778191:6778981
contig178203	1692	68.6136	BTBD18	57.485	167	sp|B2RXH4|BTBDI_HUMAN	57.664	137	3prime_partial	225	chr5	538	100	16973346:16973883	chr5	538	100	16275532:16276069
contig614030	792	72.8302	OLIG1	64.198	81	sp|Q90XB3|OLIG2_CHICK	99.429	175	internal	264	chr1	753	99.734	105180670:105181421	chrUn_AADN03015019	753	99.734	1194:1945
contig91418	531	65.1685	PRLH	65.116	43	sp|P81278|PRRP_RAT	80.645	31	5prime_partial	156	chr7	167	100	4775149:4774983	chr7	167	100	4719720:4719554
contig691629	791	64.8615	STK19	48.402	219	sp|P49842|STK19_HUMAN	47.727	220	5prime_partial	208	chrUn_NT_466728v1	147	99.32	2564:2418	chrUn_AADN03013774	114	99.123	997:1110
contig545867	1825	49.7812	SLC43A1	56.073	494	sp|Q0VCM6|LAT4_BOVIN	86.392	485	5prime_partial	482	chr19	203	100	5316975:5316773	chr19	203	100	5314474:5314272
contig448054	1382	49.6029	ADH4	64.439	374	sp|P80467|ADHX_SAAHA	88.74	373	5prime_partial	404	chr4	263	100	60337676:60337414	chr4	263	100	59559273:59559011
contig91699	1858	66.3622	KRI1	59.193	446	sp|Q0V8M0|KRI1_BOVIN	59.395	463	internal	619	chrUn_NT_469185v1	174	100	5737:5564
contig25624	717	70.8333	CD2BP2	42.353	170	sp|Q9CWK3|CD2B2_MOUSE	43.046	151	5prime_partial	230	chrUn_NT_479381v1	158	98.734	612:769	chrUn_AADN03013051	158	98.734	612:769
contig118383	2088	58.4888	LYL1	48.634	183	sp|P24899|TAL1_CHICK	98.955	287	complete	312	chr8	423	99.527	21984844:21984424	chr8	420	99.524	20811066:20810647
contig457251	2574	42.6077	GPR108	52.113	497	sp|Q8BUV8|GP107_MOUSE	73.055	527	complete	504	chr17	167	100	6294648:6294814	chr17	167	100	5829794:5829960
contig120938	3194	45.8868	GNB2	90.294	340	sp|P79959|GBB1_XENLA	98.824	340	5prime_partial	178	chr21	430	98.605	1923016:1923440	chr21	55	100	1944375:1944429
contig63630	2007	68.209	PRMT5	73.28	625	sp|O14744|ANM5_HUMAN	73.28	625	5prime_partial	650	chrUn_NT_479492v1	123	100	1035:1157	chrUn_AADN03019236	123	100	1035:1157
contig153740	2267	53.6564	AXL	46.154	676	sp|Q60805|MERTK_MOUSE	62.605	714	5prime_partial	696	chr3	469	99.787	3221346:3221814	chr3	469	99.787	3151362:3151830
contig1217566	1468	68.5248	CYB561D1	49.533	214	sp|O14569|C56D2_HUMAN	70.588	221	5prime_partial	314	chr12	759	99.473	1474399:1475157	chr12	556	99.281	1435837:1436392
contig92583	2197	72.5909	MEGF8	50.859	757	sp|Q9QYP0|MEGF8_RAT	50.199	753	5prime_partial	409	chrUn_NT_472698v1	229	97.817	530:302	chrUn_AADN03024940	67	100	1380:1314
contig1707860	1121	61.8327	TSSK1B	46.947	262	sp|Q9D2E1|TSSK3_MOUSE	78.571	266	complete	269	chr23	664	99.548	5207880:5208543	chr23	664	99.548	5144910:5145573
contig1454596	520	59.6558	CALML6	44.375	160	sp|P0DP23|CALM1_HUMAN	100	149	5prime_partial	156
contig164052	1645	69.6602	SPNS1	63.291	474	sp|Q9H2V7|SPNS1_HUMAN	63.656	465	5prime_partial	122
contig1537438	1113	59.767	ARR3	56.497	354	sp|P49407|ARRB1_HUMAN	94.101	356	internal	372	chrUn_NT_475417v1	199	99.497	273:471	chrUn_AADN03024429	199	99.497	3449:3251
contig150467	1935	47.8844	STAC2	46.445	422	sp|A0JNJ1|STAC_BOVIN	77.778	405	complete	403	chr2	280	100	45938586:45938865	chr2	280	100	46364260:46364539
contig14916	1776	65.2614	RELA	68.012	322	sp|P98152|TF65_CHICK	98.972	389	internal	593	chr2	274	100	698015:698288	chr2	274	100	694176:694449
contig689827	311	68.1529	SOWAHB	62.745	102	sp|A6NEL2|SWAHB_HUMAN	62.745	102	internal	104	chr4	309	99.676	50037540:50037848	chr4	309	99.676	49130638:49130946
contig15046	3060	49.2981	PGAM2	52.941	255	sp|P07738|PMGE_HUMAN	82.625	259	complete	291	chr1	659	100	62246776:62247434	chr1	659	100	62306466:62307124
contig213484	927	67.4194	OXA1L	41.447	304	sp|Q8BGA9|OXA1L_MOUSE	39.51	286	5prime_partial	294	chrUn_NT_471875v1	175	100	490:664	chrUn_JH375696	175	100	9426:9252
contig1284623	1533	57.6172	CHRNB1	40.733	491	sp|P02717|ACHD_CHICK	99.358	467	3prime_partial	488	chr9	205	100	15651196:15651400	chr9	205	100	15078719:15078923
contig689759	1153	68.1661	TP53	62.593	270	sp|P10360|P53_CHICK	100	283	5prime_partial	330
contig64375	1295	67.7966	THOC6	63.272	324	sp|Q86W42|THOC6_HUMAN	63.272	324	complete	346	chrUn_NT_479400v1	236	100	63:298	chrUn_AADN03014372	236	100	63:298
contig1129993	2483	45.2534	SH2D6	40.336	119	sp|Q9YGC1|BLNK_CHICK	95.29	552	complete	534	chr6	158	100	21084053:21083896	chr6	158	100	20640282:20640125
contig269868	1437	42.9167	GPR45	54.017	361	sp|Q9BZJ6|GPR63_HUMAN	80.191	419	5prime_partial	422	chr3	1266	99.605	72975128:72976393	chr3	1266	99.605	72133413:72134678
contig67694	1336	67.065	CIART	69.231	104	sp|Q3TQ03|CIART_MOUSE	82.143	84	5prime_partial	288	chr25	290	100	2384775:2384486
contig280708	978	40.367	ACY3	46.535	303	sp|Q5R9E0|ACY2_PONAB	73.397	312	internal	326	chr19	257	100	6708251:6707995	chr19	257	100	6707680:6707424
contig26732	1490	49.8326	AIF1L	80.42	143	sp|Q9EQX4|AIF1L_MOUSE	84.444	135	5prime_partial	175	chr17	165	100	6552988:6553152	chr17	165	100	6087863:6088027
contig108386	1280	69.9922	PHF1	71.803	305	sp|O43189|PHF1_HUMAN	71.803	305	5prime_partial	340
contig847279	1420	70.6957	MUS81	47.188	320	sp|Q640B4|MUS81_XENTR	46.102	295	5prime_partial	422	chrUn_NT_474496v1	122	99.18	1631:1510
contig525711	894	54.4036	OR11H6	44.027	293	sp|Q8N127|O5AS1_HUMAN	61.616	297	internal	298	chr5	891	99.776	1351739:1350849	chr5	891	99.776	1395007:1394117
contig217235	1049	68.5361	NOSIP	60.797	301	sp|Q4R7H4|NOSIP_MACFA	60.133	301	5prime_partial	314	chrUn_NT_469755v1	190	100	3638:3827	chrUn_JH375848	86	98.837	1330:1415
contig90369	1980	67.0197	ARHGAP27	50.4	625	sp|Q6TLK4|RHG27_RAT	52.641	568	internal	661	chr27	402	99.502	1751121:1750720	chr27	331	100	1585498:1585168
contig457521	1318	71.1582	SRRM2	67.778	270	sp|Q8BTI8|SRRM2_MOUSE	72.436	156	internal	439	chrUn_NT_468782v1	266	99.248	7918:8182
contig36055	4057	51.9951	LSR	46.049	367	sp|Q71H61|ILDR2_HUMAN	69.362	643	complete	642	chr1	685	99.562	91872719:91873403	chr1	685	99.562	91237894:91238578
contig16295	2403	63.2585	TNS2	48.556	554	sp|Q04205|TENS_CHICK	98.168	655	5prime_partial	767	chr7	619	100	22754777:22755395	chr7	619	100	22128781:22129399
contig93724	1939	68.0742	CXXC1	70.399	652	sp|Q9P0U4|CXXC1_HUMAN	70.399	652	5prime_partial	423	chrUn_NT_474582v1	193	97.409	4382:4574
contig872121	683	71.7201	CUTA	66.667	120	sp|O60888|CUTA_HUMAN	71.028	107	5prime_partial	215	chrUn_NT_475549v1	166	99.398	2151:2316
contig870524	3892	51.9897	SRSF9	69.792	192	sp|Q5ZML3|SRSF1_CHICK	100	195	complete	249	chr19	197	100	8729997:8730193	chr19	197	100	8708367:8708563
contig467872	953	66.841	CDIPT	56.522	161	sp|O14735|CDIPT_HUMAN	56.522	161	complete	208
contig37030	1660	55.9832	ARL4D	62.189	201	sp|P61213|ARL4A_MOUSE	96.791	187	complete	201	chr2	603	99.834	26855855:26856457	chr2	603	99.834	26933919:26934521
contig872213	1978	57.7486	CHRM1	48.678	454	sp|P17200|ACM4_CHICK	99.796	490	5prime_partial	587	chr5	1480	99.662	23645708:23647187	chr5	1480	99.662	22944464:22945943
contig1746953	606	64.2036	PSMA8	86.777	121	sp|O13268|PSA7_CHICK	99.145	117	3prime_partial	118	chr20	129	100	7931643:7931515	chr20	129	100	8088008:8087880
contig139153	1329	67.1922	SART1	75.224	335	sp|O43290|SNUT1_HUMAN	75.74	338	5prime_partial	394	chrUn_NT_479469v1	127	99.213	5.46181	chrUn_AADN03018327	127	99.213	5.46181
contig809039	715	56.1281	CFL1	80.503	159	sp|P21566|COF2_CHICK	99.371	159	3prime_partial	160	chr5	310	99.677	36000423:36000114	chr5	310	99.677	35242879:35242570
contig26212	1905	48.218	PLSCR3	50	286	sp|P58195|PLS1_RAT	79.638	221	complete	306	chr9	221	100	11579749:11579529	chr9	221	100	11040274:11040054
contig525711	894	54.4036	OR10V1	46.154	299	sp|Q8N127|O5AS1_HUMAN	61.616	297	internal	298	chr5	891	99.776	1351739:1350849	chr5	891	99.776	1395007:1394117
contig49293	2803	62.9722	TBC1D10C	59.88	334	sp|Q4KMP7|TB10B_HUMAN	71.046	411	3prime_partial	292	chrUn_NT_472377v1	730	96.575	4060:4789	chrUn_JH375596	412	96.359	3983:3572
contig93844	1004	74.4786	ALKBH7	56.186	194	sp|Q2M2S8|ALKB7_BOVIN	58.667	150	5prime_partial	307	chrUn_NT_474740v1	123	100	3950:3828
contig537788	1149	73.9583	DNAJC30	55.97	134	sp|P59041|DJC30_MOUSE	69.412	85	3prime_partial	209	chr19	583	99.657	85642:85060	chr19	583	99.657	148104:148686
contig68486	1883	56.6808	RNF183	42.268	97	sp|E7ERA6|RN223_HUMAN	50.739	203	complete	300	chr21	849	100	2670617:2671465	chr21	849	100	2676609:2677457
contig1228939	1636	70.2257	DCAF11	55.919	397	sp|Q5E9I8|DCA11_BOVIN	55.928	388	5prime_partial	512	chrUn_NT_475704v1	162	98.765	2066:1905	chrUn_AADN03013357	72	97.222	1612:1541
contig167894	2594	41.856	ACAP1	50.715	769	sp|Q5ZK62|ACAP2_CHICK	99.87	770	5prime_partial	771	chr9	212	99.528	12765163:12765374	chr9	212	99.528	12214765:12214976
contig1606473	2110	47.9886	NOVA2	68.582	522	sp|Q9JKN6|NOVA1_MOUSE	99.373	319	5prime_partial	555	chr5	1008	100	32873862:32872855	chr5	1008	100	32127327:32126320
contig24058	1986	44.5953	RMND5B	70.738	393	sp|Q80YQ8|RMD5A_MOUSE	95.141	391	5prime_partial	460	chr4	331	99.698	86216720:86217050	chr4	331	99.698	85197632:85197962
contig716883	1504	56.5362	TNFAIP8L2	57.527	186	sp|Q5ZJU8|TP8L1_CHICK	98.925	186	complete	187	chr28	561	99.822	4956356:4955796	chr28	561	99.822	4704571:4704011
contig693109	991	73.1388	NCKAP5L	62.234	188	sp|Q6GQX2|NCK5L_MOUSE	91.379	58	internal	330	chrUn_NT_470277v1	442	98.869	5179:4741
contig275174	1246	59.8879	BEST2	68.641	287	sp|Q8NFU0|BEST4_HUMAN	77.483	302	3prime_partial	288	chr8	239	92.469	20846904:20846668	chr8	237	100	19675697:19675461
contig1587552	2962	47.7572	ENTHD1	63.816	152	sp|Q8CHU3|EPN2_MOUSE	66.883	616	complete	563	chr14	595	99.832	5226504:5227098	chr14	595	99.832	5191656:5192250
contig1993347	860	69.0614	ABT1	44.309	246	sp|Q4KLM5|ABT1_RAT	46.262	214	complete	246					chrUn_AADN03022451	338	100	2927:2590
contig57883	3154	42.0019	SLC12A6	83.853	706	sp|Q28677|S12A4_RABIT	89.093	706	5prime_partial	707	chr11	201	100	3620769:3620969	chr11	201	100	2998231:2998431
contig1728982	2560	54.5455	KLC3	67.684	393	sp|Q07866|KLC1_HUMAN	86.192	478	complete	485	chr3	261	98.851	4381512:4381772	chr3	261	98.851	4299877:4300137
contig69826	1073	50.0929	CLIC1	67.364	239	sp|Q9Y696|CLIC4_HUMAN	93.676	253	5prime_partial	300	chr23	211	100	2526422:2526212	chr23	186	99.462	2461399:2461214
contig1321	2229	38.2616	ABHD4	60	220	sp|Q5RBI4|ABHD5_PONAB	80.386	311	5prime_partial	222	chr2	374	99.733	41002206:41001833	chr2	374	99.733	41444882:41444509
contig82662	689	47.3988	GDPD3	41.86	129	sp|Q8N9F7|GDPD1_HUMAN	83.824	136	3prime_partial	144	chr19	141	99.291	7224629:7224768	chr19	141	99.291	7215349:7215488
contig1022722	2477	60.121	DVL2	65.452	741	sp|B1WAP7|DVL3_XENTR	92.395	526	5prime_partial	763	chr9	430	99.767	15863981:15864410	chr9	430	99.767	15291108:15291537
contig6316	1826	47.3483	FAM89B	51.304	115	sp|Q08AY9|FA89A_XENLA	80.46	87	5prime_partial	163	chr3	332	99.699	40744444:40744113	chr3	160	100	39939310:39939151
contig127646	1660	50.9922	ZDHHC11	48.636	220	sp|Q8R0N9|ZDHC1_MOUSE	65.844	243	complete	209	chr11	517	99.033	1276999:1277515	chr11	517	99.033	1209234:1209750
contig167310	2103	40.9307	COX7A1	49.123	57	sp|O14548|COX7R_HUMAN	63.889	108	complete	113	chr3	195	100	23963686:23963492	chr3	195	100	23248058:23247864
contig9386	2106	53.3902	PLD2	53.664	464	sp|O08684|PLD1_CRIGR	79.261	704	internal	703	chr9	221	99.548	19624149:19624369	chr9	221	99.548	19010991:19011211
contig69840	1498	63.3578	METTL21A	67.89	218	sp|Q8WXB1|MT21A_HUMAN	67.89	218	complete	217	chr7	399	99.499	12234293:12234691	chr7	399	99.499	11681245:11681643
contig148193	1761	50.907	TAOK2	60.848	613	sp|Q9I9E0|TAOK3_CHICK	99.659	586	internal	587	chr15	239	100	9931957:9932195	chr15	239	100	9887282:9887520
contig933603	1186	53.9108	MORC1	57.792	308	sp|Q9Y6X9|MORC2_HUMAN	88.554	332	complete	349	chr15	163	100	9991294:9991132	chr15	163	100	9946614:9946452
contig726177	450	66.6667	UXT	57.931	145	sp|Q32P97|UXT_BOVIN	57.931	145	internal	150	chrUn_NT_472731v1	116	98.276	887:1001
contig299188	1002	58.9055	SHANK1	67.267	333	sp|Q9BYB0|SHAN3_HUMAN	81.437	334	internal	335	chr1	175	99.429	207090:207264	chr1	175	99.429	204654:204828
contig15669	2528	46.0687	OR51A7	53.333	300	sp|Q8NGK0|O51G2_HUMAN	59.247	292	complete	325	chr1	975	100	194630564:194629590	chr1_AADN03009277_random	975	100	31432:30458
contig954584	2265	60.9347	NDRG2	62.133	375	sp|Q640Z1|NDR4A_XENLA	86.243	378	3prime_partial	131	chr11	338	99.704	409424:409761	chr11	338	99.704	360962:361299
contig69828	1763	66.7044	CNOT3	98.039	306	sp|O75175|CNOT3_HUMAN	98.039	306	5prime_partial	120	chrUn_NT_478556v1	135	96.296	639:771
contig141630	1027	70.0971	XRCC1	48.387	217	sp|Q9ESZ0|XRCC1_RAT	48.98	196	internal	343	chrUn_NT_465625v1	161	98.137	1583:1741
contig150461	4294	66.8373	HUWE1	80.625	1440	sp|Q7TMY8|HUWE1_MOUSE	81.022	1291	internal	1432	chrUn_NT_471373v1	395	99.494	644:252	chrUn_JH375749	338	100	14.084
contig21490	511	55.0584	HIGD1B	52.564	78	sp|Q5NVQ1|HIG1A_PONAB	71.765	85	5prime_partial	140	chr2	138	100	2093275:2093138	chr2	138	100	2063563:2063426
contig316572	693	53.3046	RARRES3	51.852	162	sp|Q8R3U1|PA216_MOUSE	100	162	complete	163
contig74235	1047	66.8571	RNASEH2A	60.606	297	sp|Q2TBT5|RNH2A_BOVIN	62.162	296	internal	350	chrUn_NT_465963v1	293	99.659	12664:12373
contig724975	2150	39.8978	TBC1D17	48.361	610	sp|Q8TC07|TBC15_HUMAN	78.924	688	complete	668	chr1	213	100	36481338:36481550	chr1	213	100	36425352:36425564
contig44437	2253	60.0177	DGKA	60.508	590	sp|Q9Y6T7|DGKB_HUMAN	74.267	614	5prime_partial	603	chr9	204	99.02	5130545:5130342	chr9	204	99.02	4636590:4636387
contig1232736	2619	52.6316	DNAH11	68.088	868	sp|Q9NYC9|DYH9_HUMAN	84.88	873	internal	874	chr18	239	100	1187127:1187365	chr18	239	100	1137578:1137816
contig61235	1544	67.744	CLN3	45.921	429	sp|Q29611|CLN3_CANLF	47.399	173	complete	400	chrUn_NT_471392v1	144	99.306	3155:3298	chrUn_AADN03017795	144	99.306	2493:2636
contig768217	988	57.3158	NXPH3	58.209	268	sp|O95157|NXPH3_HUMAN	58.555	263	complete	263	chr27	733	99.864	3391633:3390901	chr27	733	99.727	3175497:3174765
contig403720	1316	50.2654	NUMBL	69.412	340	sp|Q9QZS3|NUMB_MOUSE	86.757	370	complete	359	chr5	302	100	26287503:26287804	chr5	302	100	25579533:25579834
contig158893	1224	61.0432	HOXD1	57.343	143	sp|P09022|HXA1_MOUSE	83.673	147	5prime_partial	180	chr2	360	100	32635047:32634688	chr2	360	100	32792236:32791877
contig525711	894	54.4036	OR2B3	43.919	296	sp|Q8N127|O5AS1_HUMAN	61.616	297	internal	298	chr5	891	99.776	1351739:1350849	chr5	891	99.776	1395007:1394117
contig574659	934	65.8485	TNNT1	78.603	229	sp|Q8MKH6|TNNT1_BOVIN	84.821	224	5prime_partial	290	chrUn_NT_464587v1	118	100	14758:14641
contig1237718	1586	66.0164	ZNF500	61.905	147	sp|Q15937|ZNF79_HUMAN	55.731	253	5prime_partial	133
contig213164	1404	68.0881	PSMB8	59.657	233	sp|P34065|PSB5_CHICK	99.609	256	complete	255	chrUn_NT_475902v1	281	99.644	257:537	chrUn_AADN03021684	180	99.444	46:225
contig1125517	914	43.8386	AKR1C1	75.338	296	sp|P70694|DHB5_MOUSE	99.653	288	internal	305
contig105225	2007	70.6468	WAS	59.416	308	sp|P42768|WASP_HUMAN	60.507	276	complete	458	chrUn_NT_464257v1	327	99.694	14198:13873	chrUn_JH375710	111	100	4407:4517
contig35589	1092	57.3516	CNFN	40.741	108	sp|Q9NZF1|PLAC8_HUMAN	65.741	108	complete	112	chr4	126	100	46741214:46741089	chr4	126	100	45840772:45840647
contig1538023	1819	66.685	CCDC22	53.807	591	sp|Q4V909|CCD22_DANRE	51.92	599	internal	606	chrUn_NT_475509v1	70	98.571	3489:3558
contig93901	1163	62.6072	ARHGEF1	66.892	296	sp|Q92888|ARHG1_HUMAN	66.892	296	5prime_partial	303	chrUn_NT_477503v1	94	100	403:496	chrUn_JH375823	79	100	3753:3675
contig726733	1102	56.6516	POU2F2	57.983	357	sp|P31362|PO2F3_MOUSE	79.261	352	internal	368	chr24	194	97.423	3799106:3798914	chr24	194	97.423	3793801:3793609
contig1013297	966	68.1115	WDR74	59.223	309	sp|Q6RFH5|WDR74_HUMAN	59.223	309	internal	322	chrUn_NT_464141v1	151	98.013	35392:35243	chrUn_AADN03017070	151	98.013	1933:2082
contig722272	1338	71.2155	CIC	58.315	451	sp|Q96RK0|CIC_HUMAN	62.573	342	internal	446	chrUn_NT_478391v1	189	99.471	792:604	chrUn_AADN03021654	151	100	1519:1669
contig30521	1209	67.2442	PPP1R13L	56.897	348	sp|Q5I1X5|IASPP_MOUSE	68.367	196	5prime_partial	386
contig35871	2904	41.4861	FXR2	61.991	663	sp|Q61584|FXR1_MOUSE	87.445	677	complete	651	chr9	213	100	17149181:17148969	chr9	213	100	16573587:16573375
contig3485	1179	74.5347	ACIN1	51.701	294	sp|Q9JIX8|ACINU_MOUSE	70.732	123	internal	393	chrUn_NT_476769v1	119	100	1357:1475	chrUn_AADN03019240	90	98.889	1128:1039
contig214283	1129	53.5336	EMC9	44.221	199	sp|Q32KL5|EMC8_BOVIN	84.058	207	complete	204	chr11	210	99.048	17845780:17845989	chr11	210	99.048	17081885:17082094
contig388371	2779	46.8009	RFX1	62.1	657	sp|P48380|RFX3_HUMAN	93.057	749	complete	725	chrZ	259	100	26708458:26708200	chrZ	259	100	26567328:26567070
contig305312	709	68.6798	ZFPL1	58.788	165	sp|Q0VFM0|ZFPL1_XENTR	63.83	141	complete	172	chrUn_NT_478869v1	102	99.02	1303:1404
contig600371	1629	69.3627	B4GALNT1	66.595	464	sp|Q00973|B4GN1_HUMAN	66.595	464	5prime_partial	464
contig984205	1898	53.6034	SLC35E3	83.056	301	sp|A4IFK2|S35E3_BOVIN	83.224	304	5prime_partial	328	chr1	447	100	35276951:35277397	chr1	447	100	35234355:35234801
contig1681291	933	57.0513	PHKG2	62.406	266	sp|P00518|PHKG1_RABIT	84.314	255	5prime_partial	269	chr19	254	100	4883456:4883203	chr19	254	100	4896637:4896384
contig660486	2215	72.8584	GNL1	48.465	619	sp|Q4R8D2|GNL1_MACFA	46.972	545	5prime_partial	574	chrUn_NT_476314v1	124	100	1710:1587	chrUn_AADN03014468	182	98.901	891:710
contig1625140	1175	60.4414	OR52A5	51.125	311	sp|Q96RD2|O52B2_HUMAN	62.623	305	5prime_partial	349	chr1	973	100	194512571:194513543	chr1	973	100	193668677:193669649
contig515591	2080	66.0106	EML3	74.179	670	sp|Q32P44|EMAL3_HUMAN	74.584	661	5prime_partial	655	chrUn_NT_464141v1	154	100	1317:1470	chrUn_AADN03022724	128	100	6.90139
contig172541	2795	52.7877	TSC22D4	68.966	87	sp|O75157|T22D2_HUMAN	60.909	330	5prime_partial	370	chr9	797	99.875	23779492:23778696	chr9	797	99.875	23145766:23144970
contig150067	2386	58.3508	DUSP2	51.266	316	sp|Q9PW71|DUS4_CHICK	99.733	375	complete	125	chrZ	295	98.644	1280257:1280550	chrZ	295	98.644	1280190:1280483
contig88991	1174	64.3161	LIN37	55.061	247	sp|Q96GY3|LIN37_HUMAN	51.23	244	complete	233	chrUn_NT_469502v1	78	100	746:669
contig93606	2215	73.67	BAG6	47.505	461	sp|Q6PA26|BAG6B_XENLA	54.054	370	complete	157
contig302023	1563	56.258	BCL6B	52.198	364	sp|Q5ZM39|BCL6_CHICK	99.588	486	5prime_partial	487	chr9	700	99.714	14840940:14841639	chr9	700	99.714	14268299:14268998
contig152077	1562	45.8147	ANXA9	41.003	339	sp|P17785|ANXA2_CHICK	99.41	339	complete	340	chr10	125	100	5042684:5042808	chr10	125	100	4604170:4604294
contig1528441	657	58.9394	MZT2A	60.484	124	sp|Q6P582|MZT2A_HUMAN	61.538	117	5prime_partial	158	chr10	180	100	777324:777145	chr10	180	100	350851:350672
contig913712	1821	58.8268	ARRB2	76.022	367	sp|P49407|ARRB1_HUMAN	94.07	371	3prime_partial	211	chrUn_NT_469974v1	306	99.673	0.253472
contig158194	1352	69.9631	IER2	57.143	49	sp|O89113|IER5_MOUSE	91.667	48	complete	236	chr8	708	99.718	5815465:5814758	chr8	607	99.671	5783753:5783147
contig1957954	2423	45.3009	TOX4	48.882	313	sp|O94900|TOX_HUMAN	92.395	526	complete	526	chr2	390	99.744	112524070:112523681	chr2	390	99.744	111866309:111865920
contig16715	955	60.8559	CDK20	67.391	184	sp|A8WIP6|CDK20_DANRE	76.543	162	5prime_partial	206	chrUn_NT_474612v1	164	99.39	3399:3237	chrUn_JH375577	164	99.39	459:621
contig21977	2439	42.8337	FAM151A	46.094	256	sp|Q6UXP7|F151B_HUMAN	66.016	256	5prime_partial	277	chrZ	221	100	64097642:64097862	chrZ	221	100	63921770:63921990
contig88892	3698	49.5272	SLC1A5	63.8	500	sp|A2VDL4|SATT_BOVIN	82.251	462	complete	532	chr3	524	100	9933075:9933598	chr3	524	100	9807107:9807630
contig525711	894	54.4036	OR10G6	44.444	297	sp|Q8N127|O5AS1_HUMAN	61.616	297	internal	298	chr5	891	99.776	1351739:1350849	chr5	891	99.776	1395007:1394117
contig152353	1882	41.9629	RASGRP2	54.358	436	sp|Q8IV61|GRP3_HUMAN	89.815	432	complete	433	chr3	281	99.644	31163160:31162880	chr3	281	99.644	30437530:30437250
contig220669	2503	40.423	MMP12	45.912	477	sp|P28862|MMP3_MOUSE	52.371	464	complete	478	chr1	244	100	182492147:182492390	chr1	244	100	181695006:181695249
contig798623	1703	50.4689	SLC25A45	44.151	265	sp|Q6ZT89|S2548_HUMAN	72.059	272	complete	101	chr13	303	100	15334059:15333757	chr13	303	100	14581558:14581256
contig1718267	1047	45.7143	OR5L1	49.837	307	sp|P37071|OLF5_CHICK	96.743	307	5prime_partial	120	chr5	360	96.667	1006993:1007352	chr5	360	96.667	1050272:1050631
contig1683902	1147	56.8696	TFPT	66.038	159	sp|Q3U1J1|TFPT_MOUSE	65.625	160	5prime_partial	193	chrUn_NT_470273v1	294	99.32	2753:2460	chr24	58	100	1167294:1167237
contig953932	2952	42.335	C10ORF131	45.455	77	sp|Q9P2K1|C2D2A_HUMAN	73.434	990	internal	985	chr4	234	100	77288889:77288656	chr4	234	100	76297059:76296826
contig92837	1938	45.1314	C11ORF58	67.935	184	sp|Q90368|SMAP_COTJA	97.674	172	complete	173	chr5	209	100	11548250:11548458	chr5	209	100	10952933:10953141
contig206580	2226	46.4782	ENSG00000238163	65.366	205	sp|Q9UKX7|NUP50_HUMAN	68.776	474	complete	469	chr1	663	100	70283640:70284302	chr1	663	100	70381555:70382217
contig1233755	5492	50.5551	ENSG00000250246	46.639	729	sp|Q3KR37|GRM1B_HUMAN	91.644	730	complete	874	chr24	362	100	2978603:2978242	chr24	362	100	2974559:2974198
contig642871	1297	45.6154	ENSG00000255613	45.627	263	sp|O18870|SMN_BOVIN	57.621	269	5prime_partial	270	chrZ	177	100	73037794:73037618	chrZ	177	100	72861922:72861746
contig8202	3985	39.4433	U82695.1	48.615	397	sp|O94769|ECM2_HUMAN	74.555	393	complete	705	chr12	554	99.819	3362523:3363076	chr12	554	99.819	3362040:3362593
duck	length	GC%	blastx[missing gene]	identity %	alignment length	blastx[swiss-prot]	identity %	alignment length	TransDecoder	length	blastn recent genome	alignment length	identity %	location
contig180533	4585	52.27	ABCD1	70.000	640	sp|Q9UBJ2|ABCD2_HUMAN	82.138	739	complete	730	NW_004676386.1	795	98.994	1496457:1495663
contig21798	2133	47.99	ATL3	66.870	492	sp|Q6PA06|ATLA2_MOUSE	88.658	529	complete	559	NW_004676836.1	201	97.015	265275:265075
contig131836	5311	42.83	ADCY4	57.223	1073	sp|Q08462|ADCY2_HUMAN	89.429	1069	5prime_partial	1116	NW_004677188.1	197	100.000	417783:417979
contig915174	466	47.97	AIF1	93.706	143	sp|P81076|AIF1_PIG	96.479	142	3prime_partial	144
contig1852434	727	69.45	ANKRD23	53.297	182	sp|Q9WV06|ANKR2_MOUSE	70.936	203	5prime_partial	215	NW_004678346.1	172	100.000	12545:12716
contig177112	6248	41.88	AP2A1	79.592	980	sp|P17427|AP2A2_MOUSE	95.740	939	complete	940	NW_004678077.1	235	100.000	20868:20634
contig1915310	5506	51.39	APLP1	52.752	218	sp|Q2VB19|PUM1_CHICK	99.467	938	5prime_partial	670	NW_004677021.1	101	80.198	1580876:1580976
contig1986086	3766	47.47	ARAF	61.653	605	sp|P05625|RAF1_CHICK	98.571	630	5prime_partial	631	NW_004676455.1	1149	99.565	894400:895548
contig1880587	4664	46.9	ARHGEF25	66.168	334	sp|O75962|TRIO_HUMAN	89.460	1148	complete	1108	NW_004677328.1	930	99.785	445416:446344
contig1909671	3347	41.52	ATP6AP1	40.187	428	sp|O54715|VAS1_RAT	41.355	428	5prime_partial	496
contig86504	2787	62.65	AVIL	62.546	809	sp|P02640|VILI_CHICK	87.288	826	5prime_partial	878	NW_004677140.1	122	98.361	164778:164657
contig1499323	2842	62.99	AVPR2	45.283	318	sp|P47901|V1BR_HUMAN	63.680	413	complete	423
contig581797	554	73.79	BBS1	48.092	131	sp|Q3V3N7|BBS1_MOUSE	49.618	131	internal	185
contig1870383	3188	47.98	BCAT2	61.813	364	sp|P54687|BCAT1_HUMAN	75.130	386	complete	388	NW_004677350.1	318	100.000	2585745:2586062
contig116006	4188	42.73	BGN	55.524	353	sp|P28675|PGS2_CHICK	97.953	342	complete	358
contig1865278	2597	47.92	BRSK1	73.046	742	sp|Q69Z98|BRSK2_MOUSE	89.824	737	complete	706	NW_004677025.1	166	100.000	373972:373807
contig598772	1770	36.66	CA11	55.102	196	sp|P61215|CAH10_MOUSE	99.005	201	5prime_partial	202	NW_004676741.1	148	100.000	541838:541691
contig353763	4072	41.35	CALM3	100.000	149	sp|P0DP23|CALM1_HUMAN	100.000	149	5prime_partial	242	NW_004676359.1	309	100.000	1301243:1301551
contig1867767	4653	47.96	CD37	42.857	147	sp|P27701|CD82_HUMAN	68.456	149	complete	172	NW_004677493.1	359	99.443	406907:407265
contig1867649	2856	44.21	CD97	42.149	363	sp|O95490|AGRL2_HUMAN	95.343	859	5prime_partial	859
contig180283	1928	67.01	CDC42EP5	64.286	56	sp|Q91W92|BORG5_MOUSE	50.226	221	3prime_partial	380	NW_004737251.1	340	99.706	1:340
contig32751	3068	43.63	CDH24	54.119	789	sp|O93319|CAD11_CHICK	98.990	792	complete	793	NW_004677054.1	298	100.000	2999217:2999514
contig860073	942	63.92	CDKN2D	43.871	155	sp|P42773|CDN2C_HUMAN	77.711	166	complete	167
contig134813	2045	65.33	CEBPE	40.647	278	sp|P49715|CEBPA_HUMAN	58.402	363	complete	326	NW_004677054.1	221	91.855	991562:991343
contig178080	3456	66.06	CORO1A	67.316	462	sp|Q9WUM4|COR1C_MOUSE	84.277	477	complete	916
contig69380	3027	65.78	CPT1C	54.974	764	sp|Q924X2|CPT1B_MOUSE	72.229	767	complete	773	NW_004677317.1	190	99.474	230808:230619
contig1871616	1834	49.81	CYP2F1	55.054	465	sp|P08683|CP2CB_RAT	58.038	479	5prime_partial	503	NW_004704203.1	115	100.000	1:115
contig1865097	1387	53.09	DNAJC4	45.783	83	sp|Q5RAJ6|DJB11_PONAB	90.323	341	complete	340	NW_004690358.1	300	99.667	1:300
contig50549	2503	57.54	DOC2A	61.353	414	sp|P70610|DOC2B_RAT	84.746	413	5prime_partial	399	NW_004676484.1	424	97.406	900109:900532
contig184336	5403	47.8	DOCK6	65.146	1776	sp|Q8R1A4|DOCK7_MOUSE	90.944	1833	internal	1801	NW_004677327.1	147	100.000	813356:813502
contig839381	2919	51.68	DUSP9	54.795	365	sp|Q91Z46|DUS7_MOUSE	88.798	366	5prime_partial	443	NW_004677655.1	1477	99.932	1443239:1441763
contig122645	1589	50.75	EGLN2	68.831	231	sp|Q9GZT9|EGLN1_HUMAN	90.800	250	5prime_partial	251	NW_004677509.1	561	100.000	39802:40362
contig1908167	3931	45.96	EPN1	50.444	563	sp|Q8CHU3|EPN2_MOUSE	70.665	617	complete	593
contig181819	1788	66.28	ERF	51.117	403	sp|A1YF15|ETV3_GORGO	75.146	515	5prime_partial	566	NW_004677491.1	230	99.130	12692:12921
contig1895312	4897	43.45	FAM120C	61.017	885	sp|Q9NZB2|F120A_HUMAN	87.746	1118	5prime_partial	1082	NW_004676764.1	220	100.000	155069:154850
contig2570	2019	52.87	FBXL19	56.429	280	sp|Q8NHM5|KDM2B_HUMAN	76.769	749	5prime_partial	656	NW_004678268.1	137	100.000	146652:146788
contig1307717	2305	45.28	FERMT3	53.499	686	sp|Q9BQL6|FERM1_HUMAN	80.207	677	5prime_partial	727	NW_004676930.1	112	99.107	112:1
contig1916129	5344	41.89	FGD1	42.444	401	sp|Q96M96|FGD4_HUMAN	75.000	768	5prime_partial	944	NW_004677391.1	174	100.000	15401:15574
contig104613	2724	52.11	FOXA3	90.179	112	sp|P55317|FOXA1_HUMAN	62.288	472	complete	440	NW_004677171.1	410	96.098	218783:219192
contig29915	871	68.54	FOXH1	55.670	97	sp|Q12947|FOXF2_HUMAN	76.493	268	internal	291	NW_004676766.1	353	95.184	287242:286890
contig659506	1990	51.03	GDI1	87.696	447	sp|P50397|GDIB_BOVIN	94.382	445	complete	449	NW_004676637.1	174	87.931	906094:906267
contig178039	2488	46.81	GLS2	73.420	538	sp|O94925|GLSK_HUMAN	97.043	541	5prime_partial	665	NW_004676457.1	550	99.818	854575:855124
contig118559	1674	51.58	GMPR2	80.838	334	sp|P36959|GMPR1_HUMAN	86.826	334	5prime_partial	335
contig1850635	1868	53.39	GPR173	74.233	326	sp|Q9I918|GP173_DANRE	73.636	330	5prime_partial	390	NW_004676442.1	601	99.501	17347:16747
contig1876661	2149	42.98	GSK3A	83.516	364	sp|Q5YJC2|GSK3B_SPECI	97.543	407	5prime_partial	436	NW_004677254.1	384	99.479	315633:316014
contig1912089	2825	39.43	HAS1	52.973	555	sp|P70312|HYAS2_MOUSE	94.203	552	complete	553	NW_004681566.1	960	98.646	6964:7923
contig60067	3039	66.77	HIF3A	66.187	417	sp|Q9Y2N7|HIF3A_HUMAN	66.187	417	3prime_partial	504	NW_004680603.1	274	94.161	1055:784
contig1868237	1483	45.42	HIGD1C	62.366	93	sp|Q9JLR9|HIG1A_MOUSE	63.000	100	5prime_partial	125	NW_004677373.1	819	99.878	817640:816822
contig28702	2971	52.69	HOMEZ	45.161	62	sp|A2T7S4|ZHX1_PONPY	81.336	509	3prime_partial	508	NW_004680283.1	1149	99.217	104707:105855
contig1909108	4700	44.82	HOOK2	50.000	712	sp|Q86VS8|HOOK3_HUMAN	95.537	717	5prime_partial	733
contig768946	1541	47.67	HSPB6	49.624	133	sp|Q05557|CRYAB_ANAPL	99.425	174	complete	175	NW_004680710.1	308	100.000	34969:34662
contig623976	2602	64.26	IGLON5	52.843	299	sp|Q98892|OBCAM_CHICK	91.988	337	complete	343	NW_004677553.1	395	99.747	369417:369023
contig1908152	2613	41.9	IRAK1	40.000	225	sp|O43187|IRAK2_HUMAN	54.098	244	complete	337	NW_004676494.1	133	100.000	949659:949791
contig135795	3407	68.77	IRF2BP1	48.380	463	sp|Q6PCG7|I2BLB_XENLA	64.037	748	complete	741	NW_004676600.1	255	99.608	948586:948332
contig921222	461	63.15	IRF9	85.156	128	sp|Q00978|IRF9_HUMAN	85.156	128	5prime_partial	148
contig1893010	4020	58.09	ITPKC	62.963	297	sp|P27987|IP3KB_HUMAN	85.942	377	complete	620	NW_004677289.1	428	100.000	105385:105812
contig1895992	5293	49.32	KANK2	55.328	244	sp|Q14678|KANK1_HUMAN	63.778	1027	complete	1349	NW_004677327.1	680	99.265	850338:849659
contig39243	1366	59.82	KCNAB3	68.317	404	sp|Q9PWR1|KCAB1_CHICK	98.005	401	5prime_partial	435	NW_004676527.1	150	100.000	160562:160413
contig57804	1449	53.31	KCNK4	52.239	268	sp|Q9JIS4|KCNKA_RAT	91.038	424	3prime_partial	423	NW_004676649.1	872	99.312	428393:427524
contig178735	4230	42.1	KCNK6	44.912	285	sp|O00180|KCNK1_HUMAN	90.179	336	5prime_partial	359	NW_004680819.1	375	100.000	694:320
contig190910	2611	63.73	KCNN4	45.185	405	sp|Q9UGI6|KCNN3_HUMAN	87.321	560	5prime_partial	608	NW_004677516.1	159	100.000	582923:582765
contig1389998	2765	44.69	KDELR1	83.902	205	sp|Q5ZKX9|ERD22_CHICK	100.000	205	5prime_partial	266	NW_004676738.1	124	86.290	155969:156091
contig59600	2973	60.22	KIFC2	45.000	320	sp|Q9BVG8|KIFC3_HUMAN	82.273	440	5prime_partial	485	NW_004680631.1	141	100.000	1174:1034
contig462029	3063	63.01	KIRREL2	40.336	595	sp|Q8IZU9|KIRR3_HUMAN	91.405	733	5prime_partial	744	NW_004677932.1	400	93.500	1:400
contig45159	2403	62.51	KLC2	72.924	602	sp|Q9NSK0|KLC4_HUMAN	76.783	603	5prime_partial	655	NW_004677233.1	400	97.500	300953:301352
contig504847	915	73.09	KMT5C	74.779	226	sp|Q86Y97|KMT5C_HUMAN	74.779	226	3prime_partial	302	NW_004676645.1	2211	99.502	346681:344471
contig1943263	1180	77.94	KREMEN2	62.179	312	sp|Q8NCW0|KREM2_HUMAN	62.179	312	internal	394	NW_004703225.1	42	92.857	1:42
contig692724	850	64.01	LOC100555519	42.105	190	sp|P05081|KAD1_CHICK	96.354	192	complete	195	NW_004681658.1	193	92.228	409:223
contig185139	5220	52.33	MACROD1	56.944	216	sp|Q8NEG7|DEN6B_HUMAN	82.234	546	complete	462	NW_004677026.1	162	98.765	1572774:1572935
contig1869910	3950	57.68	MAMSTR	72.727	33	sp|Q8IZQ8|MYCD_HUMAN	68.020	394	5prime_partial	721	NW_004676601.1	665	100.000	131418:130754
contig1884597	7574	46.02	MAP3K10	65.615	634	sp|Q3U1V8|M3K9_MOUSE	81.774	1037	5prime_partial	1041	NW_004680958.1	199	97.487	249670:249472
contig1908269	2477	43.31	MAP4K1	62.802	207	sp|Q9Y4K4|M4K5_HUMAN	84.874	714	complete	739
contig101651	1520	50.76	MAPK3	88.150	346	sp|P28482|MK01_HUMAN	99.143	350	5prime_partial	437
contig54184	967	59.9	MARCH9	70.385	260	sp|Q9P2E8|MARH4_HUMAN	83.333	294	5prime_partial	314	NW_004676405.1	528	99.053	2898046:2897520
contig418260	1450	68.27	METTL21B	59.048	210	sp|Q96AZ1|EFMT3_HUMAN	59.048	210	5prime_partial	267	NW_004734264.1	43	93.023	241:283
contig1091727	1887	74.34	MMP14	76.141	482	sp|P50281|MMP14_HUMAN	76.141	482	5prime_partial	550
contig73531	443	74.89	MRPL52	66.667	39	sp|Q4V7Q1|RM52_XENLA	75.676	37	5prime_partial	119	NW_004718908.1	66	100.000	1:66
contig184625	6603	49	MYH14	66.010	1930	sp|P14105|MYH9_CHICK	96.869	1948	complete	1962	NW_004679256.1	56	94.643	10788:10733
contig1879610	7100	41.57	NFATC4	50.081	621	sp|Q12968|NFAC3_HUMAN	72.380	1126	5prime_partial	1141	NW_004677744.1	1054	100.000	425179:424126
contig10458	2691	49.78	NR1H2	67.839	398	sp|Q9Z0Y9|NR1H3_MOUSE	82.353	374	complete	410	NW_004678427.1	1749	100.000	82077:80329
contig38797	1168	62.94	NTN5	48.607	323	sp|Q90922|NET1_CHICK	88.946	389	internal	390	NW_004678951.1	226	100.000	34374:34599
contig179157	1259	57.45	ORAI3	53.710	283	sp|Q5ZLW2|ORAI2_CHICK	98.833	257	complete	259	NW_004676404.1	400	97.750	846256:846653
contig1906774	3234	64.04	PACS1	58.778	900	sp|O88588|PACS1_RAT	58.954	899	5prime_partial	901
contig21790	3487	40.83	PALM3	43.820	89	sp|Q9JHU2|PALMD_MOUSE	55.415	554	complete	554	NW_004676936.1	1003	98.903	1604577:1605579
contig1878105	3849	44.94	PARP2	41.955	491	sp|P26446|PARP1_CHICK	95.450	1011	5prime_partial	1027	NW_004676649.1	282	99.645	1734497:1734778
contig175756	1401	65.24	PIM2	60.902	266	sp|P11309|PIM1_HUMAN	82.154	325	5prime_partial	386	NW_004676641.1	406	98.522	17179:16774
contig183964	6173	60.86	PLXNA3	66.972	1856	sp|Q9UIW2|PLXA1_HUMAN	88.466	1864	complete	1899	NW_004677624.1	370	99.730	62282:62651
contig186070	7477	53.46	PLXNB3	53.111	1141	sp|O43157|PLXB1_HUMAN	61.652	2094	complete	2105	NW_004677806.1	1146	99.564	170640:169495
contig183749	1462	52.63	PNCK	70.000	310	sp|Q8BW96|KCC1D_MOUSE	93.113	363	5prime_partial	441
contig1887186	4554	44.09	PODNL1	49.654	433	sp|Q7Z5L7|PODN_HUMAN	75.822	517	complete	598	NW_004678054.1	661	100.000	508070:508730
contig1845834	1042	60.96	POU5F1	55.607	214	sp|A7Y7W2|PO5F3_CHICK	97.297	259	5prime_partial	265	NW_004676651.1	169	100.000	771808:771976
contig184837	5451	40.25	PPFIA3	62.077	1242	sp|Q13136|LIPA1_HUMAN	89.248	1237	5prime_partial	1261	NW_004676745.1	737	100.000	548751:549487
contig1902979	7651	44.06	PPP1R3E	43.519	216	sp|Q8BRJ4|PPR3E_MOUSE	42.500	240	complete	329	NW_004676509.1	54	98.148	7895:7948
contig1877945	6996	39.45	PPP6R1	55.235	659	sp|Q5F471|PP6R3_CHICK	98.366	857	complete	858
contig21332	1062	41.5	PRDX2	75.377	199	sp|P0CB50|PRDX1_CHICK	98.995	199	complete	200
contig1093517	1047	51.71	PRKACA	94.737	266	sp|P22694|KAPCB_HUMAN	95.489	266	internal	349	NW_004677257.1	354	100.000	731788:732141
contig1763114	1328	63.34	PRRG2	43.564	101	sp|Q9BZD7|TMG3_HUMAN	81.373	102	5prime_partial	209	NW_004676858.1	404	99.257	1120211:1120613
contig1917197	1147	73.57	PRSS8	48.971	243	sp|Q9BQR3|PRS27_HUMAN	52.124	259	internal	383
contig154733	4201	46.41	PRX	54.651	86	sp|Q8IVF2|AHNK2_HUMAN	50.168	297	complete	325	NW_004677719.1	386	99.482	908919:909303
contig175567	3038	58.99	PSPN	43.750	96	sp|P97463|NRTN_MOUSE	65.934	91	5prime_partial	304
contig1092626	2358	66.07	PTGIR	46.237	279	sp|Q9XT82|PE2R2_CANLF	57.143	364	5prime_partial	376	NW_004677941.1	478	94.979	2352:2827
contig18441	3301	38.83	PTPRH	44.771	306	sp|Q9W6V5|PTPRJ_CHICK	77.403	593	5prime_partial	587	NW_004676592.1	273	98.901	838429:838701
contig130217	3449	42.09	RAB1B	92.574	202	sp|P62820|RAB1A_HUMAN	99.512	205	complete	305
contig109218	924	45.85	RAB3D	77.169	219	sp|P20337|RAB3B_HUMAN	83.562	219	complete	227	NW_004678250.1	165	97.576	7346:7182
contig181002	2391	69.38	RBCK1	51.028	535	sp|E6ZIJ1|HOIL1_DICLA	53.130	655	complete	597	NW_004677287.1	175	94.857	158048:157878
contig1887710	3175	44.24	RCN3	59.649	285	sp|Q05186|RCN1_MOUSE	81.362	279	complete	318	NW_004682690.1	373	99.732	1:373
contig1862504	2731	45.46	RGL3	48.972	467	sp|Q9NZL6|RGL1_HUMAN	88.667	450	5prime_partial	471	NW_004676566.1	386	95.855	1657553:1657931
contig921776	489	57.52	RNF181	95.302	149	sp|Q9P0P0|RN181_HUMAN	95.302	149	5prime_partial	154
contig135033	3534	47.98	RPS6KA4	67.922	717	sp|Q5F3L1|KS6A5_CHICK	98.226	789	complete	790	NW_004679293.1	220	100.000	559563:559344
contig1812668	1267	48.9	RRAS	68.750	192	sp|P62070|RRAS2_HUMAN	97.525	202	complete	204	NW_004677129.1	621	99.517	96949:97569
contig1941304	1231	66.29	S1PR5	58.514	323	sp|Q9H228|S1PR5_HUMAN	58.514	323	internal	410	NW_004682443.1	187	98.930	168:353
contig835345	1945	38.66	SERPINI2	40.104	384	sp|Q90935|NEUS_CHICK	97.317	410	5prime_partial	416	NW_004677113.1	208	99.038	561315:561108
contig1438472	1394	71.3	SLC22A17	41.797	256	sp|A6NKX4|S22AV_HUMAN	55.983	234	5prime_partial	265	NW_004705467.1	100	100.000	100:1
contig75014	1879	54.99	SLC6A16	42.135	356	sp|Q9H1V8|S6A17_HUMAN	91.400	407	5prime_partial	410	NW_004676908.1	350	99.714	405198:405546
contig500274	2294	67.61	SLC6A8	74.483	580	sp|P28570|SC6A8_RAT	74.483	580	5prime_partial	707	NW_004677989.1	319	92.790	1167153:1166836
contig177022	5083	40.33	SLC7A7	75.000	496	sp|Q92536|YLAT2_HUMAN	79.317	498	complete	519	NW_004677744.1	576	100.000	822023:821448
contig193734	620	57.62	SNX15	60.000	125	sp|Q96S38|KS6C1_HUMAN	78.846	156	3prime_partial	163	NW_004676649.1	124	100.000	1334082:1333959
contig15580	1536	52.89	SPRED3	57.143	119	sp|Q5RDN2|SPRE2_PONAB	81.091	275	5prime_partial	212	NW_004676885.1	688	100.000	620720:621407
contig34703	1256	70.37	STX4	52.015	273	sp|Q08850|STX4_RAT	53.846	273	5prime_partial	303	NW_004676884.1	131	94.656	1596122:1596252
contig57060	1597	55.19	SYN1	66.517	445	sp|Q64332|SYN2_MOUSE	80.225	445	internal	532	NW_004678991.1	223	99.103	82574:82352
contig764197	1213	62.83	SYNGR4	44.156	154	sp|O55100|SNG1_MOUSE	74.661	221	5prime_partial	257	NW_004676466.1	648	95.679	319997:319350
contig41652	2259	43.46	SYT5	65.931	317	sp|A0A075F932|SYT1_ANSCY	100.000	419	complete	422	NW_004676412.1	174	100.000	1397907:1398080
contig511561	1713	55.19	TBX6	51.327	226	sp|Q8IWI9|MGAP_HUMAN	73.497	449	3prime_partial	451	NW_004677936.1	477	97.904	84556:85032
contig605388	1774	63.37	TEAD2	63.100	458	sp|Q90701|TEAD3_CHICK	97.156	422	complete	412	NW_004676849.1	315	99.683	821111:821425
contig1891201	901	74.45	TEP1	49.583	96	sp|Q99973|TEP1_HUMAN	39.583	96	5prime_partial	201	NW_004715059.1	104	100.000	104:1
contig1368939	601	67.88	TIMM29	57.143	147	sp|Q9BSF4|TIM29_HUMAN	57.143	147	5prime_partial	168	NW_004678156.1	461	94.143	31149:31607
contig1327091	886	62.09	TIMP1	42.703	185	sp|O42146|TIMP2_CHICK	96.939	196	5prime_partial	209	NW_004676465.1	511	99.413	590504:591014
contig313733	1668	40.63	TMC4	41.030	563	sp|Q5YCC5|TMC7_CHICK	83.784	555	internal	557	NW_004676920.1	184	100.000	1928158:1928341
contig417176	1524	62.28	TMEM150A	55.426	258	sp|Q28BP2|T150A_XENTR	56.716	268	5prime_partial	309	NW_004677643.1	116	98.276	363001:362886
contig255025	2531	45.97	TMEM91	56.962	79	sp|A2ANU3|SYNG1_MOUSE	86.047	258	complete	259	NW_004677171.1	591	99.154	971798:972388
contig1870711	1693	68.99	TRMT1	68.229	576	sp|Q9NXH9|TRM1_HUMAN	68.229	576	5prime_partial	562
contig1852298	773	74.61	TRPT1	64.390	205	sp|Q3ZBM7|TRPT1_BOVIN	60.987	223	5prime_partial	240
contig1258867	790	69.23	TSPAN31	73.423	222	sp|Q12999|TSN31_HUMAN	73.423	222	5prime_partial	225	NW_004676688.1	1273	99.686	2572986:2574255
contig177839	5819	47.61	TSSK4	41.104	326	sp|O70279|DGC14_MOUSE	74.775	444	complete	323	NW_004679312.1	849	99.764	51266:50418
contig45456	2557	55	TUBB4A	98.361	427	sp|P11833|TBB_PARLI	99.534	429	complete	446	NW_004678165.1	180	100.000	44710:44531
contig1517081	1885	46.66	TULP2	52.434	267	sp|P50607|TUB_HUMAN	72.727	506	5prime_partial	494	NW_004677425.1	133	97.744	140778:140910
contig176491	3588	49.32	USP11	48.204	863	sp|B2GUZ1|UBP4_RAT	72.299	935	5prime_partial	898	NW_004677124.1	246	98.780	87030:86785
contig523280	1376	74.84	WRAP53	57.029	377	sp|Q9BUR4|WAP53_HUMAN	57.029	377	internal	459	NW_004708966.1	92	98.913	97:6
contig33591	1252	54.66	YIPF2	49.324	296	sp|Q5RBL0|YIPF1_PONAB	79.070	301	5prime_partial	329	NW_004677116.1	296	91.892	112476:112181
contig114905	1684	53.94	YPEL3	89.076	119	sp|Q2YDI3|YPEL2_BOVIN	100.000	119	complete	120	NW_004680967.1	50	94.000	27:76
contig50869	1350	67.26	ZNF784	46.667	210	sp|Q6A085|ZN629_MOUSE	57.627	295	5prime_partial	301	NW_004678143.1	321	90.654	40650:40332
contig1908555	3224	62.97	ZSWIM4	69.384	601	sp|Q9P217|ZSWM5_HUMAN	89.782	1008	5prime_partial	1026
contig1907925	6848	46.68	ASF1B	70.588	204	sp|Q3C1E9|ASF1_CHICK	100.000	204	complete	205	NW_004676827.1	337	99.703	2048951:2049287
contig178999	4540	42.5	ATP2B3	78.647	1227	sp|G5E829|AT2B1_MOUSE	94.840	1221	complete	1221	NW_004677060.1	536	99.254	3893798:3893263
contig121933	966	63.78	BCL7C	44.493	227	sp|Q9BQE9|BCL7B_HUMAN	89.372	207	5prime_partial	210	NW_004676726.1	968	99.587	221664:222630
contig1307375	2976	39.38	CCDC88B	42.449	245	sp|Q3V6T2|GRDN_HUMAN	78.702	709	5prime_partial	855	NW_004676955.1	264	99.242	1967725:1967462
contig699543	1996	41.42	CHMP4A	60.577	208	sp|Q96CF2|CHM4C_HUMAN	72.430	214	5prime_partial	250
contig1586093	587	42.54	CNTD2	41.584	101	sp|P43449|CCNA2_CHICK	100.000	147	5prime_partial	159	NW_004676907.1	225	100.000	1471015:1471239
contig1042762	4185	38.97	DENND1C	46.192	604	sp|Q6P3S1|DEN1B_HUMAN	75.225	779	5prime_partial	803	NW_004677525.1	245	100.000	1096705:1096949
contig177063	12640	40.1	DNAH2	40.484	3221	sp|Q8TD57|DYH3_HUMAN	74.844	4003	complete	3984	NW_004676466.1	244	97.131	247311:247069
contig1444959	2114	67.17	EFS	41.860	129	sp|Q63767|BCAR1_RAT	64.596	322	5prime_partial	575	NW_004676314.1	750	96.267	385916:385169
contig1507580	818	48.6	ELK1	55.556	153	sp|P41970|ELK3_HUMAN	89.573	211	3prime_partial	249	NW_004677077.1	585	100.000	329608:329024
contig439389	944	65.79	EMP3	53.333	75	sp|O35912|EMP3_MOUSE	54.217	83	5prime_partial	180	NW_004683330.1	384	95.573	237:620
contig154810	4092	46.79	EPS8L1	40.167	478	sp|Q99K30|ES8L2_MOUSE	60.083	481	complete	557	NW_004676680.1	520	96.538	104725:104213
contig137020	1628	49.54	ESRRA	64.986	357	sp|P62508|ERR3_HUMAN	97.494	439	complete	436	NW_004676600.1	208	98.558	663309:663515
contig1878870	4030	41.48	FAM98C	40.594	202	sp|Q3TJZ6|FA98A_MOUSE	92.079	202	complete	422	NW_004676358.1	179	99.441	1951620:1951442
contig769251	3160	56.66	FBRS	46.639	238	sp|Q8WXX7|AUTS2_HUMAN	88.889	702	internal	1053	NW_004676855.1	228	99.561	209461:209234
contig1341497	605	45.39	FGF21	40.625	64	sp|Q9GZV9|FGF23_HUMAN	58.750	160	complete	178	NW_004676532.1	508	100.000	1449836:1450343
contig493524	572	76.7	FKBPL	40.217	184	sp|Q9UIM3|FKBPL_HUMAN	40.217	184	internal	191
contig180387	5250	55.7	FUZ	50.000	126	sp|Q4R8D2|GNL1_MACFA	66.995	203	complete	312
contig117173	1507	68.34	GAPDHS	76.577	333	sp|Q5MJ86|G3P2_DANRE	82.985	335	5prime_partial	349	NW_004694053.1	72	100.000	72:1
contig97743	423	67.61	GNG8	60.870	69	sp|P63214|GBG3_BOVIN	88.000	75	5prime_partial	100	NW_004677458.1	113	100.000	330631:330519
contig630856	2324	52.34	GRAMD1A	44.762	735	sp|Q3KR37|GRM1B_HUMAN	90.515	738	5prime_partial	760	NW_004677946.1	670	97.015	376790:376121
contig1008145	1618	52.19	HSD17B14	40.196	102	sp|Q5ZJZ5|BDH_CHICK	98.745	239	complete	243	NW_004678110.1	516	100.000	468125:468640
contig1878162	4259	44.7	IRF3	42.857	105	sp|P97431|IRF6_MOUSE	76.607	389	complete	175	NW_004677319.1	323	99.071	1253417:1253095
contig132980	2066	65.88	JPH4	65.986	147	sp|Q9GKY7|JPH2_RABIT	72.366	579	3prime_partial	568	NW_004677212.1	86	95.349	99130:99215
contig1367477	558	70.05	JUNB	98.387	186	sp|P17275|JUNB_HUMAN	98.387	186	internal	187
contig1274153	1573	53.3	KCND1	75.106	470	sp|Q9UK17|KCND3_HUMAN	97.040	473	3prime_partial	474	NW_004676592.1	443	96.163	138554:138112
contig162555	2393	47.2	KCNJ14	67.622	349	sp|P52186|KCNJ2_CHICK	99.297	427	complete	428	NW_004676902.1	2194	99.453	88222:90415
contig186060	13111	48.22	KMT2B	50.429	815	sp|Q03164|KMT2A_HUMAN	79.148	3899	5prime_partial	3890	NW_004687649.1	469	85.714	605:1057
contig117862	1379	49.49	LRP10	49.727	366	sp|O88204|LRP3_RAT	78.218	404	5prime_partial	450
contig1865946	2997	42	LRRC8E	60.870	805	sp|Q498T9|LRC8C_RAT	90.037	803	complete	803	NW_004678637.1	415	100.000	1033425:1033011
contig1872683	3980	57.52	MMP25	51.335	487	sp|Q9ULZ9|MMP17_HUMAN	81.121	535	5prime_partial	592	NW_004676884.1	133	100.000	2211530:2211398
contig1122849	729	65.57	MYL6B	76.000	150	sp|P02607|MYL6_CHICK	96.689	151	5prime_partial	184
contig62864	1482	75.49	NPHS1	43.295	261	sp|O60500|NPHN_HUMAN	43.295	261	internal	494
contig1827699	1395	39.41	NTF4	44.974	189	sp|P25433|NTF3_CHICK	93.774	257	complete	271	NW_004676532.1	1050	99.714	554705:553657
contig184017	4762	38.78	NUCB1	63.119	404	sp|P80303|NUCB2_HUMAN	83.971	418	complete	456	NW_004676681.1	69	97.101	281847:281779
contig42488	3437	51.86	PDZD4	52.326	774	sp|Q9UPQ7|PZRN3_HUMAN	82.915	995	5prime_partial	989	NW_004680008.1	211	100.000	202746:202536
contig34441	3424	45.7	PELI3	64.744	468	sp|Q96FA3|PELI1_HUMAN	99.282	418	complete	462	NW_004676885.1	191	100.000	1098613:1098423
contig184833	7029	45.04	PLCB3	59.009	444	sp|Q00722|PLCB2_HUMAN	69.756	1187	complete	1211	NW_004719860.1	86	100.000	28:113
contig179875	3844	46.63	PLEKHA4	64.516	124	sp|Q6IQ23|PKHA7_HUMAN	71.227	1133	5prime_partial	1117	NW_004677542.1	129	94.574	38427:38299
contig1984837	933	76.71	PLPPR2	62.362	271	sp|Q6W5G4|PLPR2_RAT	61.993	271	5prime_partial	309
contig491138	359	70.99	PRDX5	46.154	117	sp|Q69TY4|PR2E1_ORYSJ	95.763	118	5prime_partial	119
contig180026	10897	40.57	PRR14	53.788	132	sp|Q5THK1|PR14L_HUMAN	51.869	642	complete	2126	NW_004677948.1	419	100.000	1029029:1028611
contig183726	7954	47.89	PRRC2A	42.527	562	sp|Q9Y520|PRC2C_HUMAN	76.557	610	3prime_partial	2122
contig1392256	1035	71.87	PRSS53	44.628	242	sp|Q5K4E3|POLS2_HUMAN	48.327	269	3prime_partial	288	NW_004676738.1	294	99.660	681820:682113
contig34743	1600	74.42	PSMB11	51.515	198	sp|P34065|PSB5_CHICK	82.569	218	5prime_partial	496	NW_004677731.1	61	100.000	3917:3977
contig1369710	724	51.72	PSME1	98.964	193	sp|Q64L94|PSME1_PIG	100.000	193	5prime_partial	194
contig180109	2220	39	RAB2B	90.206	194	sp|Q90965|RAB2A_CHICK	100.000	196	5prime_partial	227	NW_004676533.1	75	100.000	130614:130688
contig1853413	3345	39.93	RASGRP4	48.780	574	sp|O95267|GRP1_HUMAN	76.649	758	5prime_partial	761	NW_004676358.1	207	100.000	1928525:1928319
contig56854	342	65.51	REC8	57.143	56	sp|Q6AYJ4|REC8_RAT	57.143	56	internal	115
contig139479	1559	59.22	REM2	44.272	323	sp|P55042|RAD_HUMAN	74.914	291	5prime_partial	480	NW_004676835.1	295	100.000	22108:21814
contig600988	2357	39.87	RPGRIP1	40.609	197	sp|Q68CZ1|FTM_HUMAN	46.617	399	5prime_partial	341	NW_004676795.1	515	100.000	457311:456797
contig96930	2946	53	SLC25A23	66.594	461	sp|Q5XH95|SCMC2_XENTR	82.171	516	5prime_partial	544	NW_004676870.1	2509	99.522	83531:86039
contig1042898	2670	41.38	SLC26A10	40.159	315	sp|O43511|S26A4_HUMAN	73.333	615	complete	433	NW_004676946.1	619	94.184	1023198:1023814
contig185058	5640	51.32	SLC44A4	50.704	710	sp|Q6IP59|CTL2_XENLA	79.365	693	complete	710	NW_004676984.1	284	99.648	1212971:1213254
contig593256	1600	51.53	SLC7A8	70.183	493	sp|P63115|AAA1_MOUSE	85.774	478	5prime_partial	525	NW_004677054.1	425	100.000	769190:768766
contig196209	2096	69.8	SPHK2	52.062	194	sp|Q8CI15|SPHK1_MOUSE	55.738	366	5prime_partial	547	NW_004676618.1	515	99.223	38039:37525
contig83584	2074	42.27	SPIB	63.281	128	sp|Q6PKU1|SPI1_PIG	81.343	268	complete	267	NW_004679050.1	455	100.000	66512:66966
contig1618039	1378	59.52	STX10	61.702	235	sp|Q5ZL19|STX6_CHICK	98.723	235	5prime_partial	290	NW_004677821.1	285	98.596	60966:61250
contig179599	2300	61.22	STXBP2	63.686	548	sp|Q6R748|STXB1_CHICK	98.540	548	complete	558
contig47886	1464	51.94	SYP	60.841	309	sp|P22831|SYNPR_RAT	83.588	262	5prime_partial	320	NW_004714081.1	52	98.077	16:67
contig1581295	1500	68	TBC1D10B	74.055	397	sp|Q9BXI6|TB10A_HUMAN	67.551	490	5prime_partial	477	NW_004679698.1	464	87.284	9:467
contig1903444	5927	45.87	TCF19	46.939	49	sp|Q5F3R2|KDM5B_CHICK	83.807	1513	5prime_partial	1542	NW_004676592.1	334	99.701	1093674:1093341
contig1862515	2214	46.73	TRIB3	50.676	296	sp|Q5GLH2|TRIB2_BOVIN	96.501	343	complete	344	NW_004676892.1	2242	99.465	985477:987716
contig1007276	1765	40.38	TRPM4	51.585	347	sp|Q9NZQ8|TRPM5_HUMAN	73.824	340	5prime_partial	384	NW_004677025.1	514	100.000	1221138:1220625
contig59349	1431	74.34	TTC5	45.067	375	sp|Q0P5H9|TTC5_BOVIN	45.067	375	internal	478	NW_004709578.1	54	98.148	54:1
contig1134509	1594	56.79	TTC9C	48.701	154	sp|Q3V038|TTC9A_MOUSE	81.765	170	5prime_partial	202	NW_004677190.1	790	100.000	1036182:1036971
contig1902393	2638	61.04	TTYH1	47.796	431	sp|Q6P1U2|TTYH2_XENTR	67.045	528	5prime_partial	545	NW_004725357.1	190	95.789	1:190
contig32583	795	73.81	UBL4A	46.405	153	sp|B2GV38|UBL4A_RAT	45.098	153	5prime_partial	181	NW_004686320.1	32	100.000	32:1
contig597509	1078	71.32	YIF1A	57.014	221	sp|Q9CX30|YIF1B_MOUSE	80.995	221	5prime_partial	306	NW_004721393.1	82	100.000	105:24
contig41696	2375	42.18	ZNF385A	47.967	369	sp|Q9H6B1|Z385D_HUMAN	96.456	395	complete	396
contig18167	2417	39.2149	NFE2	41.853	313	sp|Q16236|NF2L2_HUMAN	66.891	595	complete	602	NW_004676583.1	1212	99.835	961494:960283
contig1853696	1194	57.6441	OR52N4	50.993	302	sp|Q96RD2|O52B2_HUMAN	66.113	301	3prime_partial	302	NW_004678709.1	903	99.225	34540:35442
contig193906	1162	71.6738	CGREF1	48.148	108	sp|Q99674|CGRE1_HUMAN	52.5	80	5prime_partial	316	NW_004684090.1	456	94.079	238:676
contig74342	780	74.9681	OPA3	65.306	147	sp|Q641S2|OPA3_XENLA	78.218	101	5prime_partial	207
contig22968	466	59.0618	SCAND1	70.909	55	sp|O14978|ZN263_HUMAN	66.25	80	5prime_partial	124	NW_004732328.1	261	99.617	0.222917
contig1840574	1040	70.3739	RCE1	76.619	278	sp|Q9Y256|FACE2_HUMAN	79.149	235	5prime_partial	308	NW_004683191.1	89	98.876	3.70903
contig1451542	1034	69.1418	FIS1	52.344	128	sp|Q3T0I5|FIS1_BOVIN	54.369	103	3prime_partial	107
contig195382	2300	41.294	PIP4P1	50.709	282	sp|Q3SZ48|TM55A_BOVIN	91.732	254	5prime_partial	287	NW_004676946.1	151	100	1084753:1084903
contig34549	2186	50.6167	SOAT2	48.743	517	sp|P35610|SOAT1_HUMAN	69.891	548	complete	552	NW_004676988.1	287	100	261912:261626
contig195056	1906	55.0026	SIX5	66.829	205	sp|Q9UIU6|SIX4_HUMAN	72.487	378	3prime_partial	360	NW_004676696.1	643	98.911	343292:343931
contig1846494	1164	70.5227	MPDU1	64.135	237	sp|Q9R0Q9|MPU1_MOUSE	64.151	212	5prime_partial	299
contig84803	1744	40.9273	EPSTI1	43.75	256	sp|Q9Y5T4|DJC15_HUMAN	78.571	126	complete	112	NW_004676304.1	81	98.765	879552:879472
contig176574	3987	44.787	PLOD3	60	725	sp|P24802|PLOD1_CHICK	95.359	711	5prime_partial	725	NW_004677161.1	167	100	680809:680975
contig1332623	1737	51.954	OR52N2	52.05	317	sp|Q96RD2|O52B2_HUMAN	60.317	315	complete	325	NW_004751777.1	563	98.934	23.459
contig1917080	9306	49.189	ACP4	45.17	352	sp|P11117|PPAL_HUMAN	71	400	complete	138	NW_004676885.1	414	99.517	151532:151119
contig176258	1196	63.3862	GRWD1	67.068	249	sp|Q5XI13|GRWD1_RAT	64.113	248	5prime_partial	259	NW_004680803.1	157	95.541	0.145833
contig186028	6395	59.3779	PRODH2	44.488	254	sp|Q9WU79|PROD_MOUSE	71.362	426	complete	390	NW_004676755.1	199	97.99	500329:500526
contig14393	1401	60.6125	CIB4	40.884	181	sp|Q99828|CIB1_HUMAN	73.797	187	5prime_partial	195	NW_004680428.1	155	99.355	41127:40973
contig1874991	3813	40.6709	GPR137	55.556	324	sp|O60478|G137B_HUMAN	87.99	383	complete	386	NW_004677458.1	371	100	532684:533054
contig518551	1763	73.7259	ABHD16B	57.111	450	sp|O95870|ABHGA_HUMAN	69.065	556	5prime_partial	404
contig193056	1464	69.5978	SMG9	73.399	406	sp|Q5PQS6|SMG9_RAT	76.364	385	complete	350	NW_004689223.1	35	100	275:309
contig647135	1460	68.4211	RCOR2	73.165	395	sp|Q5FWT8|RCOR2_RAT	73.165	395	3prime_partial	430
contig33790	776	66.6239	IDO1	42.466	219	sp|Q6ZQW0|I23O2_HUMAN	58.475	236	internal	259	NW_004678727.1	248	99.597	57208:57455
contig63990	3613	64.74	KDM6B	89.057	530	sp|O15054|KDM6B_HUMAN	89.057	530	complete	143	NW_004680451.1	458	92.576	38150:37693
contig1859900	3528	53.2144	ITGB7	49.137	753	sp|P32592|ITB2_BOVIN	66.8	750	complete	111	NW_004676788.1	311	100	3487949:3488259
contig91520	1400	58.2324	PAX8	55.897	390	sp|O57685|PAX2A_XENLA	81.324	423	5prime_partial	391	NW_004677643.1	213	100	542630:542418
contig1884597	7574	46.0209	MAP3K11	62.591	548	sp|Q3U1V8|M3K9_MOUSE	81.774	1037	complete	380	NW_004677190.1	733	100	1070446:1071178
contig69810	760	73.7877	TMEM147	64.5	200	sp|Q6DGL7|TM147_DANRE	68.528	197	5prime_partial	245
contig866530	1182	75.1055	SCYL1	57.558	344	sp|Q28FH2|SCYL1_XENTR	58.997	339	internal	395
contig601038	963	76.1905	PSRC1	44	125	sp|Q6PGN9|PSRC1_HUMAN	44	125	internal	322
contig1262559	1305	53.7462	FAM131C	46.512	129	sp|Q3TY60|F131B_MOUSE	86.638	232	complete	102	NW_004676762.1	111	99.099	127250:127140
contig1975982	1948	72.3731	CADM4	76.839	367	sp|Q66KX2|CADM4_XENLA	70.523	363	complete	388
contig777885	1770	67.9075	B4GALNT2	49.718	354	sp|Q10468|B4GN1_RAT	72.59	332	5prime_partial	361	NW_004689677.1	212	99.528	0.188889
contig1907597	4132	68.7062	BAZ2A	63.255	1407	sp|Q9UIF9|BAZ2A_HUMAN	61.314	685	5prime_partial	1356	NW_004682697.1	239	98.745	2072:2310
contig177626	1547	46.9677	PCMTD2	94.737	361	sp|Q5R7K4|PCMD2_PONAB	94.444	342	complete	362	NW_004677983.1	380	100	204364:204743
contig24565	1288	61.3478	ZNF583	59.19	321	sp|Q7Z7L9|ZSCA2_HUMAN	55.668	397	internal	429	NW_004677350.1	944	96.61	2850572:2851515
contig1430958	507	69.8039	PHF23	81.928	83	sp|A5D962|PHF23_BOVIN	87.692	65	5prime_partial	124
contig167925	738	46.0189	ANKRD45	41.333	75	sp|Q90593|GRP78_CHICK	93.162	117	5prime_partial	118	NW_004677525.1	354	98.305	493683:494036
contig30698	498	72.0559	GATA1	86.555	119	sp|P17678|GATA1_CHICK	95.495	111	internal	166	NW_004699936.1	92	100	3.83403
contig74877	1609	59.6154	IGHV1-2	46.903	113	sp|P0DOX5|IGG1_HUMAN	68.132	455	5prime_partial	489
contig129039	647	58	IGHV4-34	46.364	110	sp|P0DOX2|IGA2_HUMAN	61.765	170	internal	216
contig1866132	5024	40.9787	ABCB5	55.467	1253	sp|P08183|MDR1_HUMAN	74.018	1247	complete	1291	NW_004676872.1	209	100	493542:493334
contig70390	1882	60.7958	DDX39A	89.252	428	sp|Q5ZHZ0|DX39B_CHICK	98.829	427	complete	429	NW_004678530.1	120	100	5.33958
contig1870708	1313	75.6839	PELP1	56.854	445	sp|Q8IZL8|PELP1_HUMAN	56.18	445	internal	438
contig35092	1238	71.9581	PRKCSH	63.838	271	sp|P14314|GLU2B_HUMAN	64.552	268	internal	413
contig184321	3725	43.4013	GTF2IRD2	54.342	403	sp|P78347|GTF2I_HUMAN	82.328	945	5prime_partial	1001	NW_004676855.1	207	99.517	1735187:1734981
contig468664	803	71.7122	MED25	83.7	227	sp|A4IHD9|MED25_XENTR	85.308	211	internal	268
contig126092	3119	40.583	TMEM30B	52.367	338	sp|Q5F362|CC50A_CHICK	96.491	342	5prime_partial	405	NW_004678503.1	217	99.078	276129:275914
contig1037101	428	65.1972	S100A5	54.444	90	sp|Q98953|S10A6_CHICK	96.739	92	5prime_partial	115	NW_004676473.1	159	100	32529:32687
contig1439664	1630	64.6663	IKBKG	58.947	285	sp|O88522|NEMO_MOUSE	59.193	223	5prime_partial	331	NW_004682171.1	153	100	142:294
contig518551	1763	73.7259	ABHD16A	69.065	556	sp|O95870|ABHGA_HUMAN	69.065	556	5prime_partial	404
contig439385	1125	73.4043	PPP1R12C	62.304	382	sp|Q9BZL4|PP12C_HUMAN	65.23	348	internal	375	NW_004687695.1	135	100	1207:1073
contig1840771	551	72.2022	GRIPAP1	65.649	131	sp|Q4V328|GRAP1_HUMAN	65.323	124	5prime_partial	129	NW_004691076.1	42	100	1.75069
contig1566406	1173	43.4524	BRMS1	58.291	199	sp|Q5ZLL9|BRM1L_CHICK	97.232	289	5prime_partial	297	NW_004676645.1	131	100	987102:987232
contig1037500	2082	48.9209	AQP6	59.227	233	sp|P79099|AQP2_BOVIN	78.067	269	3prime_partial	123	NW_004679979.1	366	100	123879:124244
contig100169	629	67.5633	RBM42	90.647	139	sp|Q0P5L0|RBM42_BOVIN	90.476	126	5prime_partial	165	NW_004681172.1	164	99.39	0.155556
contig50684	2992	74.9583	HCFC1	84.152	631	sp|P51610|HCFC1_HUMAN	84.729	609	internal	997	NW_004682624.1	131	94.656	1525:1651
contig1917715	4696	66.9079	WDR6	44.11	798	sp|Q5XFW6|WDR6_RAT	44.76	811	5prime_partial	779	NW_004677989.1	1067	99.25	1100938:1102001
contig1872508	1415	46.615	ARHGAP11B	69.014	213	sp|Q6P4F7|RHGBA_HUMAN	61.798	445	5prime_partial	452	NW_004676358.1	256	99.219	1854000:1853745
contig195164	1059	72.4105	MBD1	46.899	258	sp|Q9Z2E2|MBD1_MOUSE	52.381	126	5prime_partial	278
contig162845	1788	42.4902	OR7C1	43.831	308	sp|Q9UGF6|OR5V1_HUMAN	47.896	309	complete	319	NW_004678350.1	957	99.896	127769:128725
contig186021	15688	50.2772	DBP	52.743	237	sp|Q13797|ITA9_HUMAN	81.647	1008	complete	268	NW_004676605.1	130	100	1873095:1872966
contig25753	4974	54.2897	CHD3	71.578	1432	sp|Q8TDI0|CHD5_HUMAN	89.914	1398	5prime_partial	1398	NW_004676437.1	236	99.153	70655:70890
contig1836303	1259	53.4073	AKR1C3	61.514	317	sp|P51857|AK1D1_HUMAN	80.675	326	5prime_partial	385	NW_004677175.1	171	99.415	1648284:1648114
contig191081	1919	59.8855	KCTD13	70.508	295	sp|Q9H3F6|BACD3_HUMAN	97.125	313	complete	312	NW_004748710.1	221	98.643	321:541
contig1307428	858	50.4065	COX4I2	45	180	sp|P10888|COX41_RAT	70.175	171	complete	172	NW_004676766.1	174	99.425	46502:46674
contig614326	2422	53.4021	ARG1	59.375	320	sp|Q91553|ARGN1_XENLA	78.641	309	complete	233	NW_004753811.1	197	99.492	824:629
contig1859345	961	68.361	CABP5	69.231	169	sp|Q9JLK4|CABP2_MOUSE	72.222	216	5prime_partial	263	NW_004677240.1	150	98.667	16991:16842
contig1979852	1085	70.1287	NELFE	62.234	376	sp|Q0V898|NELFE_BOVIN	74.016	127	complete	312	NW_004688947.1	147	97.279	0.14375
contig162845	1788	42.4902	OR1C1	42.951	305	sp|Q9UGF6|OR5V1_HUMAN	47.896	309	complete	319	NW_004678350.1	957	99.896	127769:128725
contig129015	1497	42.0667	CPA3	53.269	413	sp|P15086|CBPB1_HUMAN	68.585	417	5prime_partial	434	NW_004676889.1	203	100	62075:61873
contig857765	401	68.3168	THAP8	68.235	85	sp|Q8NA92|THAP8_HUMAN	68.235	85	internal	134	NW_004676358.1	66	100	232865:232930
contig71047	1957	72.8061	RASIP1	54.257	599	sp|Q3U0S6|RAIN_MOUSE	54.905	581	5prime_partial	465
contig75915	571	74.3902	ZNF653	88.652	141	sp|Q6YND2|ZN653_MOUSE	86.861	137	internal	190
contig767975	785	68.5279	NANOS2	60.526	76	sp|P60322|NANO2_MOUSE	67.273	55	5prime_partial	115
contig173506	1288	49.2641	ECT2L	46.452	155	sp|Q8IX29|FBX16_HUMAN	72.085	283	3prime_partial	302	NW_004677476.1	210	100	552030:551821
contig489929	805	66.8317	TIMM17B	87.975	158	sp|O60830|TI17B_HUMAN	87.975	158	5prime_partial	170	NW_004683496.1	65	98.462	3.42917
contig176363	8400	37.6532	LMTK3	42.042	578	sp|Q8IWU2|LMTK2_HUMAN	56.259	1454	5prime_partial	1489	NW_004677060.1	2901	99.828	308320:311220
contig62774	2217	50.7207	ALAS2	66.73	526	sp|P07997|HEM1_CHICK	94.016	635	complete	635	NW_004677929.1	272	100	297040:297311
contig154955	3602	47.4619	EHBP1L1	67.742	186	sp|Q8NDI1|EHBP1_HUMAN	79.26	1244	5prime_partial	1192	NW_004676976.1	919	99.782	71251:70333
contig1854784	1866	65.7571	SLC52A1	43.556	450	sp|B0S5Y3|S5A3A_DANRE	60.398	452	complete	452	NW_004681459.1	1025	96.878	25179:26202
contig98075	1001	74.4024	B3GAT3	72.137	262	sp|P58158|B3GA3_MOUSE	72.201	259	internal	334
contig1859406	995	75.5511	EPOR	43.144	299	sp|Q2KL21|EPOR_CANLF	43.243	296	internal	332
contig1916833	6098	56.2367	PXDNL	61.163	1393	sp|Q3UQ28|PXDN_MOUSE	69.928	1390	complete	1407	NW_004677983.1	1512	97.884	247816:249327
contig1852106	591	76.936	INO80E	59.504	121	sp|Q6YND2|ZN653_MOUSE	67.861	137	internal	197	NW_004717016.1	71	97.183	43:113
contig175833	2463	41.4842	EFEMP2	53.422	453	sp|Q12805|FBLN3_HUMAN	78.702	493	5prime_partial	479	NW_004676955.1	266	99.624	1756613:1756878
contig1096719	2226	60.8345	SLC25A18	66.879	314	sp|Q9H936|GHC1_HUMAN	83.742	326	complete	323	NW_004676799.1	174	98.851	395814:395641
contig1942504	1637	70.9756	RNF31	58.219	438	sp|Q96EP0|RNF31_HUMAN	60.453	397	5prime_partial	379
contig1853696	1194	57.6441	OR52B4	55.482	301	sp|Q96RD2|O52B2_HUMAN	66.113	301	3prime_partial	302	NW_004678709.1	903	99.225	34540:35442
contig179112	2963	42.178	PIWIL4	51.321	795	sp|A6N7Y9|PIWL1_CHICK	90.143	842	complete	868	NW_004676884.1	218	100	1414542:1414759
contig1913131	6717	45.4911	KHNYN	45.151	299	sp|Q5ZLE9|N4BP1_CHICK	80.807	917	complete	932	NW_004677486.1	1762	99.83	785609:783848
contig832794	682	75.0365	BTBD18	68.056	144	sp|B2RXH4|BTBDI_HUMAN	68.841	138	internal	228	NW_004677496.1	193	98.446	19214:19022
contig534014	966	66.2539	OLIG1	52.381	126	sp|Q6PFG8|OLIG3_MOUSE	87.083	240	5prime_partial	250	NW_004676852.1	452	100	369546:369095
contig1844210	700	69.8435	PRLH	61.702	47	sp|P81278|PRRP_RAT	91.667	24	complete	123
contig1392209	772	77.6774	STK19	50	176	sp|P49842|STK19_HUMAN	48.684	152	5prime_partial	240	NW_004687332.1	88	100	742:829
contig105756	4073	49.9264	SLC43A1	58.664	554	sp|Q0VCM6|LAT4_BOVIN	83.158	570	complete	563	NW_004677611.1	206	99.515	393034:392829
contig1874785	3284	42.3791	ADH4	63.934	366	sp|P80467|ADHX_SAAHA	91.233	365	5prime_partial	377	NW_004677524.1	266	97.744	17993:18258
contig30261	1652	69.9094	KRI1	58.396	536	sp|Q0V8M0|KRI1_BOVIN	65.207	434	internal	551	NW_004677202.1	100	99	4.16736
contig83381	995	60.3206	CD2BP2	64.516	62	sp|O95400|CD2B2_HUMAN	64.516	62	5prime_partial	286	NW_004684931.1	661	86.384	149:761
contig499535	1349	65.9763	LYL1	58.14	129	sp|P24899|TAL1_CHICK	93.103	290	complete	315	NW_004678085.1	420	99.762	453557:453138
contig60583	3255	43.186	GPR108	51.698	530	sp|Q8BUV8|GP107_MOUSE	73.823	531	5prime_partial	556	NW_004676566.1	172	98.837	526412:526583
contig119997	3225	43.2466	GNB2	90.588	340	sp|P79959|GBB1_XENLA	99.118	340	complete	341	NW_004676437.1	219	100	1730884:1731102
contig447164	2119	67.7663	PRMT5	77.6	625	sp|O14744|ANM5_HUMAN	77.6	625	5prime_partial	640	NW_004718104.1	124	100	0.2125
contig1100130	2459	73.5987	AXL	60.897	780	sp|P30530|UFO_HUMAN	61.097	766	3prime_partial	489	NW_004688463.1	139	100	5.79236
contig514587	1317	73.7879	CYB561D1	47.442	215	sp|O14569|C56D2_HUMAN	71.041	221	3prime_partial	136	NW_004677655.1	212	100	293391:293180
contig52877	1442	75.5709	MEGF8	56.845	431	sp|P60882|MEGF8_MOUSE	56.148	431	3prime_partial	463	NW_004688402.1	91	98.901	55:145
contig177839	5819	47.6125	TSSK1B	61.562	333	sp|O70279|DGC14_MOUSE	74.775	444	complete	473	NW_004677143.1	290	99.655	75302:75013
contig1313846	889	44.5067	CALML6	45.638	149	sp|P0DP23|CALM1_HUMAN	100	148	5prime_partial	177	NW_004676359.1	151	99.338	1304080:1303930
contig517729	1739	75.2009	SPNS1	65.756	476	sp|Q08DX7|SPNS1_BOVIN	66.176	476	5prime_partial	547	NW_004685326.1	87	100	3.62569
contig779863	1041	59.0996	ARR3	68.827	324	sp|P51482|ARRC_LITPI	71.865	327	internal	348	NW_004677014.1	263	99.62	212713:212451
contig23363	2260	43.1286	STAC2	46.209	422	sp|A0JNJ1|STAC_BOVIN	78.025	405	complete	402	NW_004677306.1	277	100	379867:379591
contig1988064	1143	72.7749	RELA	72.222	324	sp|P98152|TF65_CHICK	90	320	internal	382	NW_004677789.1	133	100	2590:2722
contig1852408	1129	70.4064	SOWAHB	56.044	182	sp|A6NEL2|SWAHB_HUMAN	56.044	182	5prime_partial	336	NW_004677217.1	321	100	248633:248953
contig1896383	2914	65.0668	PGAM2	81.6	250	sp|Q5ZLN1|PGAM1_CHICK	98.406	251	complete	107	NW_004677399.1	319	98.433	98628:98310
contig66288	1594	72.0726	OXA1L	45.028	362	sp|Q8BGA9|OXA1L_MOUSE	44.412	340	complete	460	NW_004715645.1	144	99.306	6.00069
contig136939	2392	62.0459	CHRNB1	42.105	494	sp|P02717|ACHD_CHICK	92.986	499	5prime_partial	486	NW_004677274.1	276	93.116	264222:263964
contig1854277	976	72.7273	TP53	59.333	300	sp|P10360|P53_CHICK	88.07	285	5prime_partial	308
contig103306	1419	70.1125	THOC6	67.284	324	sp|Q86W42|THOC6_HUMAN	67.601	321	5prime_partial	355	NW_004681013.1	115	99.13	2495:2609
contig30988	1033	41.6988	SH2D6	41.322	121	sp|Q9YGC1|BLNK_CHICK	85.813	289	5prime_partial	299	NW_004676586.1	158	100	1608893:1608736
contig1244423	1885	44.8623	GPR45	55.652	345	sp|Q9BZJ6|GPR63_HUMAN	80.668	419	5prime_partial	143	NW_004677167.1	112	99.107	784906:784796
contig1324030	491	72.0648	CIART	78.571	84	sp|Q3TQ03|CIART_MOUSE	82.143	84	5prime_partial	153
contig168553	2164	37.7942	ACY3	47.195	303	sp|B1PK17|ACY2_PIG	75.399	313	complete	320	NW_004677361.1	239	100	219535:219773
contig1439521	860	51.3326	AIF1L	82.963	135	sp|Q9EQX4|AIF1L_MOUSE	79.73	148	complete	153	NW_004676566.1	165	98.788	853090:853254
contig1395400	996	70.7708	PHF1	75.658	304	sp|Q9Z1B8|PHF1_MOUSE	76.144	306	internal	332	NW_004703079.1	114	98.246	4.79306
contig34784	1949	73.7705	MUS81	47.742	310	sp|Q640B4|MUS81_XENTR	45.548	292	5prime_partial	353
contig162845	1788	42.4902	OR11H6	42.071	309	sp|Q9UGF6|OR5V1_HUMAN	47.896	309	complete	319	NW_004678350.1	957	99.896	127769:128725
contig131385	998	70.6294	NOSIP	65.449	301	sp|Q3SWY5|NOSIP_BOVIN	66.556	302	5prime_partial	288
contig1915247	4691	68.7686	ARHGAP27	54.036	768	sp|Q6TLK4|RHG27_RAT	55.21	739	5prime_partial	1447	NW_004677199.1	435	99.54	190882:190448
contig35296	1442	70.0346	SRRM2	72.5	240	sp|Q9UQ35|SRRM2_HUMAN	76.623	154	internal	481	NW_004723097.1	170	98.235	7.08403
contig1899244	5577	49.2473	LSR	45.714	385	sp|Q71H61|ILDR2_HUMAN	71.341	649	5prime_partial	684	NW_004676846.1	679	99.853	1155766:1156444
contig71320	1584	71.7706	TNS2	65.226	486	sp|Q63HR2|TNS2_HUMAN	66.524	466	internal	528	NW_004676723.1	63	96.825	90770:90832
contig765599	2033	70.334	CXXC1	71.933	652	sp|Q9P0U4|CXXC1_HUMAN	79.837	491	5prime_partial	597	NW_004679533.1	170	97.647	10634:10465
contig612481	973	60.5533	CUTA	67.273	110	sp|O60888|CUTA_HUMAN	69.88	83	5prime_partial	227	NW_004679123.1	372	99.194	15.5007
contig475799	3743	46.8767	SRSF9	69.792	192	sp|Q5ZML3|SRSF1_CHICK	100	195	complete	249	NW_004676531.1	197	100	416681:416877
contig1123259	746	73.9653	CDIPT	54.245	212	sp|O14735|CDIPT_HUMAN	59.016	183	5prime_partial	239	NW_004732421.1	53	100	2.20903
contig920758	2177	46.2385	ARL4D	62.189	201	sp|P61213|ARL4A_MOUSE	96.257	187	3prime_partial	150	NW_004676688.1	82	98.78	665920:665839
contig1836621	2319	48.8803	CHRM1	49.136	521	sp|P49578|ACM3_CHICK	94.053	639	complete	640	NW_004677435.1	1825	99.945	1504377:1506201
contig1857986	2338	47.1166	PSMA8	83.475	236	sp|Q3ZBG0|PSA7_BOVIN	99.55	222	5prime_partial	270	NW_004676394.1	131	100	225025:225155
contig613897	1047	69.1429	SART1	83.578	341	sp|O43290|SNUT1_HUMAN	81.525	341	5prime_partial	337	NW_004728095.1	124	99.194	6.52292
contig906147	573	56.9444	CFL1	99.398	166	sp|P10668|COF1_PIG	100	166	5prime_partial	188
contig1437430	1624	45.6054	PLSCR3	56.604	212	sp|P58195|PLS1_RAT	70.652	276	complete	124	NW_004751209.1	294	99.66	853:560
contig162845	1788	42.4902	OR10V1	43.182	308	sp|Q9UGF6|OR5V1_HUMAN	47.896	309	complete	319	NW_004678350.1	957	99.896	127769:128725
contig1581295	1500	67.9973	TBC1D10C	49.279	416	sp|Q9BXI6|TB10A_HUMAN	67.551	490	5prime_partial	477	NW_004677542.1	187	100	301988:301802
contig1979704	688	76.2663	ALKBH7	63.861	202	sp|Q9BT30|ALKB7_HUMAN	65.775	187	5prime_partial	219
contig1092320	2600	54.4756	DNAJC30	57.857	140	sp|Q96LL9|DJC30_HUMAN	57.48	127	5prime_partial	217	NW_004676726.1	84	100	52647:52564
contig608104	1575	65.9696	RNF183	45.714	70	sp|P46782|RS5_HUMAN	98.529	204	complete	201	NW_004678472.1	118	99.153	37930:37813
contig95599	1533	70.7682	DCAF11	53.053	475	sp|Q5M9G8|DCA11_RAT	59.326	386	5prime_partial	473	NW_004704026.1	113	98.23	0.331944
contig929212	2331	42.4165	ACAP1	50	780	sp|Q5ZK62|ACAP2_CHICK	96.01	777	internal	778	NW_004676626.1	212	100	487145:486934
contig175575	3825	42.4504	NOVA2	68.774	522	sp|Q9JKN6|NOVA1_MOUSE	99.691	324	5prime_partial	536	NW_004676695.1	1008	100	112749:111742
contig1855343	2878	40.958	RMND5B	71.247	393	sp|Q80YQ8|RMD5A_MOUSE	95.396	391	complete	392	NW_004678937.1	168	100	54613:54780
contig1133775	1601	57.793	TNFAIP8L2	58.065	186	sp|Q5ZJU8|TP8L1_CHICK	97.312	186	complete	187	NW_004678154.1	561	100	29259:29819
contig52383	2461	71.9968	NCKAP5L	55.889	467	sp|Q9HCH0|NCK5L_HUMAN	55.292	463	5prime_partial	648	NW_004735431.1	307	99.023	12.7924
contig33308	979	69.1446	BEST2	72.881	295	sp|Q8BGM5|BEST2_MOUSE	73.22	295	internal	327
contig1908167	3931	45.9583	ENTHD1	64.474	152	sp|Q8CHU3|EPN2_MOUSE	70.665	617	complete	593	NW_004676468.1	595	100	104707:105301
contig175725	819	76.5207	ABT1	53.103	145	sp|Q4KLM5|ABT1_RAT	49.405	168	internal	273
contig176543	4546	44.5153	SLC12A6	76.706	1099	sp|Q28677|S12A4_RABIT	84.902	1073	5prime_partial	1157	NW_004677744.1	244	100	236623:236380
contig55107	2377	62.437	KLC3	67.684	393	sp|Q9NSK0|KLC4_HUMAN	76.795	599	5prime_partial	647	NW_004677233.1	274	100	308033:307760
contig1312661	2032	45.0123	CLIC1	66.946	239	sp|Q9Y696|CLIC4_HUMAN	94.071	253	3prime_partial	153	NW_004679181.1	103	100	0.113194
contig180190	3212	45.1633	ABHD4	58.735	332	sp|Q5RBI4|ABHD5_PONAB	78.779	344	5prime_partial	385	NW_004676881.1	374	99.733	115282:115655
contig1865924	2235	69.6604	GDPD3	52.174	276	sp|Q7L5L3|GDPD3_HUMAN	52.174	276	5prime_partial	309	NW_004681236.1	94	100	577:484
contig203543	1951	59.4678	DVL2	70.932	547	sp|B1WAP7|DVL3_XENTR	91.461	527	internal	651	NW_004677274.1	218	98.624	535632:535849
contig750806	983	59.8377	FAM89B	51.304	115	sp|Q08AY9|FA89A_XENLA	81.609	87	5prime_partial	210	NW_004677068.1	160	99.375	950641:950800
contig184467	3702	52.1457	ZDHHC11	48.235	255	sp|Q8R0N9|ZDHC1_MOUSE	70.74	311	complete	573	NW_004676621.1	534	99.438	251847:252380
contig1782790	662	47.5188	COX7A1	57.353	68	sp|P13184|CX7A2_BOVIN	73.171	82	5prime_partial	112	NW_004678503.1	92	100	266179:266088
contig121710	3387	54.7198	PLD2	59.722	432	sp|O08684|PLD1_CRIGR	79.094	1038	3prime_partial	440	NW_004677018.1	157	100	487183:487339
contig1991193	2022	50.321	METTL21A	66.972	218	sp|Q8N7R7|CCYL1_HUMAN	92.347	196	complete	318	NW_004676788.1	399	99.749	2540871:2540473
contig184630	3335	48.6818	TAOK2	65.726	744	sp|Q9I9E0|TAOK3_CHICK	96.21	897	complete	903	NW_004679098.1	241	100	54147:54387
contig183271	4228	46.4666	MORC1	49.737	571	sp|Q9Y6X9|MORC2_HUMAN	77.981	1040	5prime_partial	1047	NW_004676755.1	384	99.74	744407:744790
contig31749	805	67.0792	UXT	59.441	143	sp|Q9UBK9|UXT_HUMAN	59.441	143	5prime_partial	145
contig1885204	2624	47.9635	SHANK1	62.166	748	sp|D3YZU1|SHAN1_MOUSE	62.585	735	3prime_partial	775	NW_004677317.1	311	100	1466648:1466338
contig1851500	1361	44.6481	OR51A7	54.73	296	sp|Q8NGK0|O51G2_HUMAN	58.249	297	5prime_partial	315	NW_004677294.1	945	99.788	16617:15673
contig453093	3632	58.4319	NDRG2	61.867	375	sp|Q640Z1|NDR4A_XENLA	85.385	390	complete	391	NW_004677054.1	155	100	236835:236681
contig38824	1173	65.2211	CNOT3	99.032	310	sp|O75175|CNOT3_HUMAN	99.351	308	internal	391	NW_004682651.1	206	99.515	8.58403
contig1857162	1098	71.9346	XRCC1	60.36	222	sp|P18887|XRCC1_HUMAN	58.763	194	5prime_partial	348	NW_004682161.1	119	98.319	5.00139
contig177431	5259	66.8187	HUWE1	90.087	1725	sp|Q7Z6Z7|HUWE1_HUMAN	89.159	1725	complete	323	NW_004684549.1	140	88.571	1295:1434
contig1868237	1483	45.424	HIGD1B	51.282	78	sp|Q9JLR9|HIG1A_MOUSE	63	100	5prime_partial	125	NW_004677373.1	131	100	818482:818352
contig156575	2106	54.955	RARRES3	47.651	149	sp|Q9HDD0|HRSL1_HUMAN	73.649	148	complete	170	NW_004679263.1	271	98.524	25069:25339
contig574386	970	70.5036	RNASEH2A	59.801	301	sp|Q2TBT5|RNH2A_BOVIN	65.098	255	5prime_partial	305
contig1869101	3179	36.9893	TBC1D17	48.607	646	sp|Q8TC07|TBC15_HUMAN	80.087	688	complete	668	NW_004677523.1	213	100	791016:791228
contig125052	3458	60.8784	DGKA	60.413	581	sp|Q9Y6T7|DGKB_HUMAN	73.884	605	complete	106	NW_004678506.1	318	99.371	29792:30109
contig185670	13782	49.6772	DNAH11	60.881	4379	sp|Q9NYC9|DYH9_HUMAN	77.712	4388	5prime_partial	4394	NW_004676601.1	877	99.886	434178:435054
contig139536	1386	73.5061	CLN3	51.544	421	sp|Q29611|CLN3_CANLF	52.147	163	internal	462	NW_004699736.1	49	97.959	0.0756944
contig150284	1007	59.604	NXPH3	60.15	266	sp|O95157|NXPH3_HUMAN	59.623	265	5prime_partial	332	NW_004677095.1	694	98.847	217487:216794
contig1239693	4095	45.998	NUMBL	56.281	613	sp|P49757|NUMB_HUMAN	75.915	656	complete	596	NW_004677190.1	738	96.612	2185744:2185007
contig1828949	1821	56.5789	HOXD1	63.866	119	sp|P31259|HXB1_CHICK	83.854	192	5prime_partial	223	NW_004677837.1	330	100	329214:329543
contig162845	1788	42.4902	OR2B3	42.532	308	sp|Q9UGF6|OR5V1_HUMAN	47.896	309	complete	319	NW_004678350.1	957	99.896	127769:128725
contig113103	1242	65.2209	TNNT1	78.166	229	sp|O88346|TNNT1_MOUSE	84.615	195	5prime_partial	386	NW_004682721.1	114	98.246	6.65694
contig121321	528	68.9266	ZNF500	62.5	144	sp|P0CG23|ZN853_HUMAN	73.881	134	5prime_partial	153	NW_004677625.1	359	94.986	2072:1715
contig1365991	624	57.4163	PSMB8	90.777	206	sp|P28062|PSB8_HUMAN	90.777	206	internal	209
contig1836303	1259	53.4073	AKR1C1	63.407	317	sp|P51857|AK1D1_HUMAN	80.675	326	5prime_partial	385	NW_004677175.1	171	99.415	1648284:1648114
contig654102	1611	48.4511	WAS	49.829	293	sp|O00401|WASL_HUMAN	92.83	265	5prime_partial	528	NW_004676563.1	436	99.541	243997:243563
contig1775616	615	64.2395	CNFN	41.667	108	sp|Q9JI48|PLAC8_MOUSE	75.701	107	5prime_partial	135	NW_004676579.1	151	98.675	277030:276880
contig1855097	1070	67.754	CCDC22	60.778	334	sp|P86182|CCD22_RAT	58.951	324	5prime_partial	349	NW_004681045.1	123	98.374	462:340
contig180433	6496	47.6843	ARHGEF1	40.959	813	sp|Q9NZN5|ARHGC_HUMAN	73.248	1555	complete	1546	NW_004677371.1	487	100	531719:531233
contig1871096	2591	53.431	POU2F2	63.462	312	sp|P15143|PO2F1_CHICK	96.819	723	5prime_partial	771	NW_004676846.1	348	100	945105:944758
contig1834374	1233	69.9029	WDR74	61.478	379	sp|Q6RFH5|WDR74_HUMAN	67.183	323	5prime_partial	371	NW_004680793.1	60	100	146:205
contig214594	759	69.685	CIC	86.463	229	sp|Q924A2|CIC_MOUSE	94.624	186	internal	254
contig1935992	916	70.6202	PPP1R13L	69.076	249	sp|Q5I1X5|IASPP_MOUSE	78.818	203	5prime_partial	256	NW_004696110.1	99	98.99	4.42222
contig1865294	3308	39.4745	FXR2	65.097	616	sp|Q61584|FXR1_MOUSE	91.011	623	complete	599	NW_004677559.1	212	100	1276350:1276139
contig1919211	471	72.7848	ACIN1	90.426	94	sp|Q9JIX8|ACINU_MOUSE	90.805	87	internal	157	NW_004678296.1	90	100	1113:1024
contig187230	1395	48.927	EMC9	44.828	203	sp|Q32KL5|EMC8_BOVIN	81.905	210	5prime_partial	209	NW_004676766.1	160	100	39521:39362
contig88269	1664	67.6665	RFX1	86.703	549	sp|P22670|RFX1_HUMAN	86.703	549	internal	555	NW_004686101.1	157	99.363	6.50069
contig682334	632	75.5906	ZFPL1	46.8	250	sp|Q0VFM0|ZFPL1_XENTR	66.906	139	internal	211
contig777885	1770	67.9075	B4GALNT1	71.148	357	sp|Q10468|B4GN1_RAT	72.59	332	5prime_partial	361	NW_004689677.1	212	99.528	0.188889
contig447131	3207	50.9034	SLC35E3	83.007	306	sp|Q1JQ66|S35E3_DANRE	79.276	304	complete	135	NW_004677957.1	405	100	119433:119837
contig64212	1436	60.5976	PHKG2	63.185	383	sp|Q16816|PHKG1_HUMAN	80.585	376	complete	389	NW_004752619.1	254	99.213	634:887
contig194236	2291	72.8858	GNL1	51.078	603	sp|Q4R8D2|GNL1_MACFA	54.845	485	5prime_partial	568	NW_004676328.1	179	98.883	565:743
contig1332623	1737	51.954	OR52A5	48.889	315	sp|Q96RD2|O52B2_HUMAN	60.317	315	complete	325	NW_004751777.1	563	98.934	23.459
contig176084	2126	70.5496	EML3	74.709	688	sp|Q32P44|EMAL3_HUMAN	74.779	678	5prime_partial	646
contig1041003	2007	36.6667	TSC22D4	67.816	87	sp|O75157|T22D2_HUMAN	75.909	220	5prime_partial	198	NW_004677440.1	281	100	351152:351432
contig1875837	1849	54.5896	DUSP2	53.674	313	sp|P28562|DUS1_HUMAN	81.421	366	complete	370	NW_004678468.1	373	99.196	138518:138146
contig138767	595	73.5786	LIN37	57.396	169	sp|Q96GY3|LIN37_HUMAN	67.692	130	internal	199	NW_004676309.1	60	100	89026:89085
contig757426	1544	71.4932	BAG6	63.27	422	sp|Q6MG49|BAG6_RAT	68.898	254	5prime_partial	446
contig108941	3005	54.1888	BCL6B	51.781	365	sp|Q5ZM39|BCL6_CHICK	97.461	709	5prime_partial	102	NW_004680899.1	215	88.372	94191:93978
contig209538	1796	44.8583	ANXA9	41.003	339	sp|P17785|ANXA2_CHICK	99.705	339	complete	340	NW_004678221.1	128	99.219	2006740:2006867
contig1097770	640	60.9642	MZT2A	62.903	124	sp|Q6P582|MZT2A_HUMAN	62.097	124	5prime_partial	161	NW_004676814.1	160	100	1717776:1717935
contig55222	2648	62.6933	ARRB2	76.867	415	sp|P49407|ARRB1_HUMAN	94.484	417	5prime_partial	442	NW_004679223.1	199	98.995	67130:66932
contig905775	489	66.0569	IER2	85.235	149	sp|Q9BTL4|IER2_HUMAN	86.713	143	internal	164
contig97144	1110	71.0692	TOX4	69.868	302	sp|Q0P5K4|TOX4_BOVIN	64.46	287	internal	370	NW_004730193.1	75	100	26:100
contig1847226	593	71.1409	CDK20	67.725	189	sp|A8WIP6|CDK20_DANRE	70.899	189	internal	198	NW_004701922.1	107	100	0.4125
contig1384429	1129	53.0919	FAM151A	46.429	252	sp|Q6UXP7|F151B_HUMAN	65.672	268	5prime_partial	295	NW_004676966.1	234	90.598	451247:451014
contig1967025	2137	52.8037	SLC1A5	63.974	458	sp|A2VDL4|SATT_BOVIN	81.659	458	complete	459	NW_004676885.1	235	99.574	762310:762076
contig162845	1788	42.4902	OR10G6	44.625	307	sp|Q9UGF6|OR5V1_HUMAN	47.896	309	complete	319	NW_004678350.1	957	99.896	127769:128725
contig1880049	3388	45.3554	RASGRP2	54.659	558	sp|Q8IV61|GRP3_HUMAN	87.428	692	complete	128	NW_004677460.1	196	100	51586:51781
contig1842287	1749	42.4087	MMP12	47.61	502	sp|P08254|MMP3_HUMAN	52.894	501	complete	504	NW_004676396.1	250	100	765966:765717
contig183529	2486	50.1406	SLC25A45	43.056	288	sp|Q6IS41|S2547_MOUSE	61.765	306	complete	296	NW_004677112.1	290	99.655	1670303:1670014
contig162845	1788	42.4902	OR5L1	46.254	307	sp|Q9UGF6|OR5V1_HUMAN	47.896	309	complete	319	NW_004678350.1	957	99.896	127769:128725
contig496440	560	73.0018	TFPT	70.303	165	sp|P0C1Z6|TFPT_HUMAN	68.485	165	internal	187
contig179759	5886	44.5916	C10ORF131	43.443	122	sp|Q9P2K1|C2D2A_HUMAN	69.061	1406	complete	106	NW_004676793.1	318	100	527218:526901
contig1891706	2103	41.0731	C11ORF58	72.778	180	sp|Q90368|SMAP_COTJA	94.643	168	5prime_partial	187	NW_004677129.1	209	100	1332453:1332661
contig176183	4236	42.9347	ENSG00000238163	65.049	206	sp|Q9UKX7|NUP50_HUMAN	62.573	342	complete	346	NW_004677064.1	690	100	373374:374063
contig630856	2324	52.3421	ENSG00000250246	46.897	725	sp|Q3KR37|GRM1B_HUMAN	90.515	738	5prime_partial	760	NW_004677946.1	215	99.535	391043:390829
contig1384617	1472	48.1356	ENSG00000255613	47.907	215	sp|O18870|SMN_BOVIN	50.775	258	5prime_partial	292	NW_004677389.1	176	100	82589:82414
contig1272696	4552	34.8189	U82695.1	48.338	391	sp|O94769|ECM2_HUMAN	61.741	609	complete	574	NW_004677729.1	572	99.65	141711:142282
pigeon	length	GC%	blastx[missing gene]	identity %	length	blastx[swiss-prot]	identity %	length	TransDecoder	length	blastn recent genome	alignment length	identity %	location
contig294832	6581	47.96	ABCD1	71.094	640	sp|Q9UBJ2|ABCD2_HUMAN	83.491	739	complete	736	NW_004973179.1	1209	99.835	2771412:2772620
contig146512	2564	44.22	ATL3	65.058	518	sp|Q6PA06|ATLA2_MOUSE	86.154	520	complete	578	NW_004973510.1	1867	99.411	752767:750901
contig148981	6504	41.77	ADCY4	57.103	1070	sp|Q08462|ADCY2_HUMAN	89.513	1068	5prime_partial	1138
contig69282	3723	49.68	AIF1	59.459	148	sp|Q9EQX4|AIF1L_MOUSE	79.730	148	5prime_partial	164	NW_004973847.1	1416	99.647	89252:90667
contig1411555	3095	63.17	ANKRD23	52.198	182	sp|Q9WV06|ANKR2_MOUSE	68.248	274	complete	318	NW_004973420.1	1563	99.552	2418159:2416598
contig6562	6601	41.69	AP2A1	80.530	981	sp|P17427|AP2A2_MOUSE	93.057	965	complete	966	NW_004973526.1	3455	99.855	2001445:1997991
contig54536	3694	48.31	APLP1	56.122	196	sp|Q06335|APLP2_MOUSE	77.566	682	5prime_partial	696	NW_004973605.1	866	99.654	464822:465687
contig847237	4126	49.62	ARAF	61.653	605	sp|P05625|RAF1_CHICK	98.764	647	complete	648	NW_004973228.1	400	99.750	93344:92945
contig607000	10393	48.23	ARHGEF25	65.569	334	sp|O75962|TRIO_HUMAN	94.854	2643	complete	2659	NW_004973278.1	153	99.346	92278:92126
contig360228	2180	35.23	ATP6AP1	41.818	165	sp|O54715|VAS1_RAT	45.122	164	complete	147
contig21560	5333	59.91	AVIL	62.438	812	sp|P02640|VILI_CHICK	84.988	826	complete	840	NW_004973530.1	102	94.118	338570:338469
contig1498	6661	37.36	AVPR2	42.687	335	sp|Q90352|AVT_CATCO	51.039	337	complete	371	NW_004973207.1	507	99.606	1148530:1148024
contig83455	1293	73.53	BBS1	40.141	284	sp|Q3V3N7|BBS1_MOUSE	40.702	285	internal	432
contig1474056	8199	43.14	BCAT2	60.665	361	sp|Q5ZK21|INT14_CHICK	100.000	329	complete	388	NW_004973492.1	167	100.000	139148:138982
contig381407	2281	35.55	BGN	58.934	319	sp|Q3ZBN5|ASPN_BOVIN	77.358	371	complete	372	NW_004973518.1	1039	97.401	1665506:1664468
contig14234	4401	44.21	BRSK1	83.645	428	sp|Q69Z98|BRSK2_MOUSE	85.903	759	complete	728	NW_004973198.1	209	100.000	454809:454601
contig249446	2910	42.71	CA11	57.483	294	sp|P61215|CAH10_MOUSE	88.108	370	complete	312	NW_004973285.1	1297	99.692	2276539:2275243
contig302414	2971	40.11	CALM3	100.000	149	sp|P0DP23|CALM1_HUMAN	100.000	149	complete	150
contig1328914	1115	68.43	CD37	40.288	278	sp|P11049|CD37_HUMAN	40.288	278	5prime_partial	309
contig383624	8118	44.42	CD97	44.007	544	sp|O95490|AGRL2_HUMAN	94.352	1328	complete	1288	NW_004973463.1	2973	99.697	327832:330804
contig673785	2031	62.68	CDC42EP5	73.684	38	sp|Q9JM96|BORG4_MOUSE	68.664	217	complete	307	NW_004974151.1	331	84.894	340913:340583
contig807799	5527	38.72	CDH24	54.638	787	sp|O93319|CAD11_CHICK	98.737	792	complete	793	NW_004973245.1	313	100.000	2031302:2030990
contig1398911	2607	51.23	CDKN2D	46.809	141	sp|Q60772|CDN2C_MOUSE	73.248	157	complete	168	NW_004973627.1	217	94.470	480475:480681
contig24889	5346	55.8	CEBPE	40.794	277	sp|P49715|CEBPA_HUMAN	58.564	362	complete	326	NW_004973200.1	1473	97.828	8128625:8127158
contig157135	1892	54.78	CORO1A	65.605	471	sp|Q9ULV4|COR1C_HUMAN	91.949	472	5prime_partial	507
contig13660	4484	43.01	CPT1C	53.032	775	sp|P50416|CPT1A_HUMAN	80.854	773	complete	771	NW_004973526.1	209	99.043	16951:17159
contig38755	4142	44.68	CYP2F1	50.959	469	sp|P20678|CP2H2_CHICK	71.660	494	complete	495
contig49009	417	77.14	DNAJC4	50.000	60	sp|Q9NNZ3|DNJC4_HUMAN	50.000	60	internal	139	NW_004973320.1	294	100.000	2399774:2400067
contig17953	3368	52.45	DOC2A	60.192	417	sp|P70610|DOC2B_RAT	84.783	414	complete	399	NW_004973740.1	1193	97.904	785764:786949
contig65623	7473	46.42	DOCK6	66.286	2103	sp|Q96N67|DOCK7_HUMAN	94.346	2140	5prime_partial	2134
contig1340767	2689	55.31	DUSP9	54.795	365	sp|Q91Z46|DUS7_MOUSE	88.798	366	complete	383	NW_004973518.1	1533	99.609	565212:566741
contig57068	1645	51.27	EGLN2	68.398	231	sp|Q9GZT9|EGLN1_HUMAN	86.029	272	5prime_partial	383	NW_004973497.1	765	99.608	5992064:5991300
contig27012	6416	45.33	EPN1	50.622	563	sp|Q8CHU3|EPN2_MOUSE	70.130	616	complete	590	NW_004973324.1	780	99.872	1009971:1010750
contig1039362	565	68.31	ERF	98.936	188	sp|P50548|ERF_HUMAN	98.936	188	internal	189
contig1449633	5857	48.99	FAM120C	60.630	889	sp|Q9NZB2|F120A_HUMAN	87.835	1118	complete	1071	NW_004973518.1	1010	99.505	2718192:2717183
contig307655	5526	45.6	FBXL19	56.429	280	sp|Q8NHM5|KDM2B_HUMAN	86.667	690	complete	532	NW_004973182.1	1275	100.000	3531403:3530129
contig25376	2664	44.02	FERMT3	54.161	685	sp|Q5R8M5|FERM1_PONAB	81.093	677	complete	688	NW_004973569.1	279	99.283	3539477:3539755
contig9354	14212	39.15	FGD1	60.323	557	sp|Q96M96|FGD4_HUMAN	75.000	768	complete	887	NW_004973228.1	372	100.000	5982264:5982635
contig28989	1850	64.81	FOXA3	85.088	114	sp|Q7T1R4|FOXA2_XENTR	71.812	447	complete	444	NW_004973262.1	1663	99.579	17401409:17399747
contig19879	3698	62.63	FOXH1	53.922	102	sp|Q61080|FOXF1_MOUSE	86.348	293	complete	405	NW_004973411.1	786	99.873	1612651:1613436
contig37377	8944	54.81	GDI1	87.472	447	sp|P50397|GDIB_BOVIN	94.157	445	5prime_partial	491	NW_004973320.1	219	99.543	962755:962537
contig1414806	4698	44.18	GLS2	73.606	538	sp|O94925|GLSK_HUMAN	90.000	610	5prime_partial	630	NW_004973256.1	1538	99.545	11176876:11175344
contig844931	7468	48.68	GMPR2	80.580	345	sp|P36959|GMPR1_HUMAN	86.957	345	complete	346	NW_004973809.1	6005	99.134	1304925:1298929
contig179768	7042	44.81	GPR173	74.233	326	sp|Q9I918|GP173_DANRE	73.636	330	complete	381	NW_004973260.1	6883	99.128	1120669:1113808
contig27009	6743	53.01	GSK3A	83.516	364	sp|P00388|NCPR_RAT	82.743	678	5prime_partial	484	NW_004973265.1	1279	99.062	12976457:12977733
contig1289611	4338	38.75	HAS1	53.249	554	sp|Q92819|HYAS2_HUMAN	94.384	552	complete	553	NW_004973333.1	587	100.000	5630433:5629847
contig1487359	1324	73.25	HIF3A	59.591	391	sp|Q9JHS2|HIF3A_RAT	59.391	394	internal	442	NW_004977080.1	143	99.301	119:261
contig248264	1592	44.76	HIGD1C	60.976	82	sp|Q5NVQ1|HIG1A_PONAB	65.957	94	complete	101	NW_004973637.1	1105	99.729	293107:294211
contig233863	4336	44.83	HOMEZ	55.738	61	sp|A1YF22|ZHX1_GORGO	79.579	475	complete	284	NW_004973428.1	2462	99.716	6400182:6397722
contig64638	9458	41.36	HOOK2	49.860	714	sp|Q86VS8|HOOK3_HUMAN	95.251	716	complete	725
contig833491	2902	52.56	HSPB6	45.517	145	sp|P02504|CRYAA_CHICK	95.954	173	complete	174	NW_004973237.1	332	100.000	2148132:2147801
contig14900	1162	63.35	IGLON5	54.417	283	sp|Q90773|CEPU1_CHICK	93.291	313	5prime_partial	356	NW_004973536.1	236	96.186	2057293:2057058
contig721625	846	38.99	IRAK1	41.304	184	sp|Q1RMT8|IRAK4_BOVIN	76.987	239	5prime_partial	244	NW_004973212.1	167	100.000	1223511:1223677
contig3029	3829	60.75	IRF2BP1	48.164	463	sp|Q6PCG7|I2BLB_XENLA	63.855	747	complete	743	NW_004973497.1	1529	98.300	7481619:7480094
contig1314365	2460	64.72	IRF9	49.669	151	sp|Q64287|IRF4_MOUSE	46.522	230	complete	228	NW_004973333.1	111	94.595	7228227:7228117
contig24047	9905	50.49	ITPKC	62.752	298	sp|P27987|IP3KB_HUMAN	84.555	382	complete	647	NW_004973262.1	3912	99.668	2816658:2812748
contig1443127	6035	48.18	KANK2	54.878	246	sp|Q14678|KANK1_HUMAN	63.770	1024	complete	1345	NW_004973424.1	504	87.698	566352:565849
contig147409	3562	50.69	KCNAB3	69.059	404	sp|Q9PWR1|KCAB1_CHICK	97.756	401	complete	402	NW_004974095.1	157	98.726	4141799:4141955
contig325343	2542	45.11	KCNK4	52.239	268	sp|P57789|KCNKA_HUMAN	87.666	527	complete	487	NW_004973385.1	1126	99.023	10135403:10136527
contig18931	3387	46.87	KCNK6	44.561	285	sp|O00180|KCNK1_HUMAN	90.179	336	complete	337	NW_004974586.1	284	99.648	11228:10945
contig153932	3493	50.29	KCNN4	44.391	419	sp|P58390|KCNN2_MOUSE	82.092	631	complete	709	NW_004973544.1	673	95.542	761844:761183
contig91304	1891	50.9	KDELR1	83.902	205	sp|Q5ZKX9|ERD22_CHICK	100.000	205	complete	213	NW_004974242.1	435	99.310	86190:86624
contig1290238	1427	66.99	KIFC2	40.602	266	sp|O43896|KIF1C_HUMAN	70.461	369	3prime_partial	384
contig1287621	2441	67.64	KIRREL2	42.757	428	sp|Q96J84|KIRR1_HUMAN	81.967	427	complete	568	NW_004973608.1	113	99.115	17514:17402
contig35762	4948	53.67	KLC2	73.510	604	sp|Q9NSK0|KLC4_HUMAN	77.371	601	complete	634	NW_004973385.1	2389	99.581	1562693:1565078
contig1453577	4999	40.16	KMT5C	62.030	266	sp|Q4FZB7|KMT5B_HUMAN	80.678	885	complete	858	NW_004973526.1	2535	99.882	628899:626366
contig1432733	6302	48.06	KREMEN2	45.533	347	sp|Q96MU8|KREM1_HUMAN	74.041	443	complete	451	NW_004973450.1	479	94.363	165667:166145
contig709660	1224	61.86	LOC100555519	43.605	172	sp|P05081|KAD1_CHICK	96.000	175	5prime_partial	256	NW_004974103.1	737	99.186	68142:68878
contig13298	5209	46.58	MACROD1	56.682	217	sp|Q3UYG8|MACD2_MOUSE	56.224	482	complete	455	NW_004973642.1	1748	98.856	449919:451663
contig501964	5359	53.82	MAMSTR	72.727	33	sp|Q7YR76|MYCD_PIG	62.591	965	complete	827	NW_004974003.1	957	99.687	278940:279896
contig294202	11304	44	MAP3K10	65.877	633	sp|Q3U1V8|M3K9_MOUSE	81.660	1036	5prime_partial	1069	NW_004973262.1	222	98.198	5865508:5865290
contig186832	3819	50	MAP4K1	64.151	318	sp|Q9Y4K4|M4K5_HUMAN	88.902	865	5prime_partial	978
contig88207	6139	38.78	MAPK3	88.150	346	sp|P46196|MK01_BOVIN	99.714	350	complete	369
contig145428	1276	50.74	MARCH9	70.039	257	sp|Q9P2E8|MARH4_HUMAN	83.673	294	5prime_partial	296	NW_004973173.1	694	99.135	274303:273610
contig590149	1212	55.23	METTL21B	44.937	158	sp|Q8WXB1|MT21A_HUMAN	66.972	218	5prime_partial	282	NW_004973344.1	2706	99.667	156418:159119
contig88586	6430	38.74	MMP14	55.060	583	sp|P51512|MMP16_HUMAN	94.581	609	complete	610	NW_004974425.1	3533	99.151	134763:138293
contig1225968	402	76.05	MRPL52	68.421	38	sp|Q4V7Q1|RM52_XENLA	77.778	36	5prime_partial	115	NW_004977526.1	54	88.889	1208:1259
contig22894	10743	48.82	MYH14	67.614	1936	sp|Q61879|MYH10_MOUSE	95.901	1976	complete	1977	NW_004973683.1	245	100.000	318644:318888
contig1308003	6887	44.09	NFATC4	50.081	621	sp|Q12968|NFAC3_HUMAN	73.993	1092	complete	1090	NW_004973422.1	1938	99.690	2737111:2735175
contig12766	3565	48.91	NR1H2	69.666	389	sp|Q13133|NR1H3_HUMAN	83.562	365	complete	410	NW_004973953.1	2293	99.826	146387:144095
contig982068	1297	55.62	NTN5	49.421	259	sp|Q90922|NET1_CHICK	96.094	256	complete	315	NW_004974095.1	2365	99.027	2239224:2236862
contig13839	13122	47.99	ORAI3	52.055	292	sp|B0JZ65|LRWD1_XENTR	45.383	758	complete	260
contig64629	6632	60.09	PACS1	61.213	874	sp|Q8IWT3|CUL9_HUMAN	58.588	949	5prime_partial	900	NW_004973192.1	360	100.000	9862300:9862659
contig1477546	533	69.59	PALM3	49.020	51	sp|Q9YGL6|PALM_CHICK	96.491	57	internal	178	NW_004973544.1	154	99.351	173717:173564
contig784175	4304	44.28	PARP2	42.159	491	sp|P26446|PARP1_CHICK	95.039	907	5prime_partial	908	NW_004973434.1	977	99.693	371537:372511
contig189841	10798	47.25	PIM2	58.333	264	sp|O14917|PCD17_HUMAN	83.485	1211	complete	324	NW_004973619.1	5143	99.397	1255775:1250635
contig45248	9143	55.61	PLXNA3	66.117	1880	sp|Q9UIW2|PLXA1_HUMAN	86.871	1889	complete	1926	NW_004973446.1	2955	99.154	939051:936098
contig185461	7126	54.45	PLXNB3	54.940	1245	sp|O43157|PLXB1_HUMAN	70.806	1353	complete	1478	NW_004973446.1	152	100.000	2405454:2405303
contig1416440	3065	68.06	PNCK	69.255	322	sp|Q63450|KCC1A_RAT	87.966	349	5prime_partial	378	NW_004973446.1	133	100.000	2564412:2564280
contig410981	3081	45.17	PODNL1	50.115	433	sp|Q7Z5L7|PODN_HUMAN	76.054	522	complete	601	NW_004973192.1	1924	99.636	11496768:11494845
contig855065	1379	63.68	POU5F1	55.607	214	sp|A7Y7W2|PO5F3_CHICK	96.818	220	5prime_partial	299
contig317793	7182	44.38	PPFIA3	62.077	1242	sp|Q13136|LIPA1_HUMAN	88.772	1238	complete	1233	NW_004975760.1	197	100.000	5246:5050
contig502566	691	76.8	PPP1R3E	43.005	193	sp|Q8BRJ4|PPR3E_MOUSE	41.860	215	internal	231	NW_004973333.1	9084	99.306	9663283:9672362
contig148930	3894	39.93	PPP6R1	55.083	659	sp|Q5F471|PP6R3_CHICK	95.012	862	complete	865	NW_004973526.1	238	99.580	213983:214220
contig12599	2447	39.76	PRDX2	75.377	199	sp|P0CB50|PRDX1_CHICK	97.487	199	complete	200	NW_004973252.1	1884	99.416	2590157:2592040
contig14880	3992	39.27	PRKACA	93.162	351	sp|P22694|KAPCB_HUMAN	94.017	351	5prime_partial	435	NW_004973427.1	167	100.000	413748:413914
contig32958	2077	40.77	PRRG2	54.545	66	sp|Q804X6|FA9_CHICK	78.889	90	5prime_partial	108	NW_004973265.1	2459	99.553	10608159:10605702
contig1389754	1045	76.62	PRSS8	49.799	249	sp|Q9ES87|PRSS8_RAT	51.739	230	internal	349	NW_004974107.1	58	100.000	5933:5990
contig304016	3629	47.41	PRX	52.326	86	sp|Q8IVF2|AHNK2_HUMAN	49.415	342	3prime_partial	1113	NW_004973393.1	1699	99.706	4342246:4343944
contig24728	567	75.09	PSPN	52.577	97	sp|O60542|PSPN_HUMAN	52.577	97	5prime_partial	135
contig92807	9041	43.49	PTGIR	44.702	302	sp|Q9XT82|PE2R2_CANLF	59.197	299	5prime_partial	313	NW_004973393.1	492	83.740	157910:158397
contig2110	6390	40.95	PTPRH	45.425	306	sp|Q9W6V5|PTPRJ_CHICK	76.313	1123	5prime_partial	1121	NW_004973502.1	276	99.638	210415:210690
contig889488	2868	44.62	RAB1B	92.574	202	sp|P62820|RAB1A_HUMAN	99.512	205	complete	206	NW_004973352.1	2076	99.904	317217:319292
contig10873	1236	47.05	RAB3D	76.712	219	sp|P20337|RAB3B_HUMAN	83.562	219	complete	227	NW_004973192.1	247	100.000	11075364:11075118
contig375018	2171	71.85	RBCK1	51.796	529	sp|E6ZIJ1|HOIL1_DICLA	51.964	662	5prime_partial	662	NW_004974506.1	148	100.000	2075:1928
contig604356	3082	41.78	RCN3	59.930	287	sp|Q05186|RCN1_MOUSE	80.132	302	5prime_partial	336
contig4820	4620	46.66	RGL3	49.201	551	sp|Q9NZL6|RGL1_HUMAN	82.051	585	5prime_partial	675
contig476490	2336	65.2	RNF181	48.298	94	sp|Q9D0C1|RN115_MOUSE	77.381	252	complete	219	NW_004973834.1	944	92.161	4271:5212
contig1361051	7671	38.65	RPS6KA4	67.733	719	sp|Q5F3L1|KS6A5_CHICK	97.338	789	complete	790	NW_004973385.1	1155	98.961	8727985:8729139
contig10011	2909	42.24	RRAS	68.750	192	sp|P62070|RRAS2_HUMAN	97.525	202	5prime_partial	261	NW_004973198.1	1247	100.000	5042422:5043668
contig1372111	4988	42	S1PR5	47.945	365	sp|P21453|S1PR1_HUMAN	85.135	370	complete	380
contig152303	2083	47.6	SERPINI2	40.104	384	sp|Q90935|NEUS_CHICK	94.146	410	complete	411	NW_004973571.1	670	99.851	590979:590310
contig3137	1760	66.36	SLC22A17	42.824	393	sp|A6NKX4|S22AV_HUMAN	45.477	398	5prime_partial	493	NW_004973333.1	394	99.492	5994471:5994078
contig167016	4221	44.15	SLC6A16	46.086	654	sp|Q9XS59|S6A15_BOVIN	84.404	763	complete	395	NW_004973619.1	2518	98.451	903250:900745
contig453518	2421	64.81	SLC6A8	75.087	578	sp|O18875|SC6A8_BOVIN	74.567	578	5prime_partial	680	NW_004973446.1	472	100.000	2696946:2696475
contig1399021	11169	40.5	SLC7A7	71.839	522	sp|Q8BGK6|YLAT2_MOUSE	78.926	503	complete	518	NW_004974107.1	397	97.733	505162:504768
contig34744	5196	44.18	SNX15	62.698	126	sp|Q96S38|KS6C1_HUMAN	76.623	385	5prime_partial	418	NW_004973268.1	1442	99.792	786186:787627
contig42402	929	53.33	SPRED3	60.577	104	sp|Q3C2P8|SPRE2_RAT	89.313	131	5prime_partial	211	NW_004973352.1	597	99.497	435157:435753
contig3743	1263	67.3	STX4	46.429	280	sp|P70452|STX4_MOUSE	45.357	280	5prime_partial	352
contig365454	2096	55.93	SYN1	67.117	444	sp|Q63537|SYN2_RAT	80.405	444	complete	597	NW_004973270.1	2472	99.434	1143880:1141412
contig167315	1008	59.25	SYNGR4	43.506	154	sp|Q5R703|SNG1_PONAB	76.126	222	5prime_partial	273	NW_004973596.1	928	99.892	211100:210173
contig309641	4888	42.65	SYT5	65.931	317	sp|A0A075F932|SYT1_ANSCY	99.050	421	complete	422	NW_004974251.1	236	100.000	368276:368041
contig82439	5194	51.61	TBX6	58.291	199	sp|P79779|TBX6L_CHICK	92.458	358	complete	453	NW_004973299.1	208	100.000	323081:322874
contig69102	2016	56.41	TEAD2	63.436	454	sp|Q90701|TEAD3_CHICK	97.156	422	complete	468	NW_004973953.1	1029	99.903	96284:97312
contig688523	3149	40.39	TEP1	46.792	106	sp|Q969H0|FBXW7_HUMAN	98.758	161	complete	122	NW_004973242.1	1364	99.633	631797:633160
contig1301635	925	72.63	TIMM29	47.000	200	sp|Q9BSF4|TIM29_HUMAN	47.000	200	5prime_partial	241
contig1126121	394	53.65	TIMP1	68.868	106	sp|P30120|TIMP1_RAT	100.000	121	5prime_partial	122
contig1418269	2605	46.74	TMC4	46.667	270	sp|Q5YCC5|TMC7_CHICK	78.716	296	complete	286	NW_004973488.1	149	100.000	5428274:5428422
contig1390796	2360	58.19	TMEM150A	53.875	271	sp|Q28BP2|T150A_XENTR	56.458	271	5prime_partial	299	NW_004973223.1	128	100.000	655195:655322
contig316143	1586	52.36	TMEM91	56.962	79	sp|A2ANU3|SYNG1_MOUSE	84.109	258	complete	259	NW_004973262.1	2996	99.366	18264541:18267535
contig739258	1815	73.71	TRMT1	65.234	535	sp|Q9NXH9|TRM1_HUMAN	65.234	535	internal	605
contig1346249	1216	67.35	TRPT1	58.590	227	sp|Q3ZBM7|TRPT1_BOVIN	58.298	235	5prime_partial	259	NW_004978696.1	168	100.000	1:168
contig16698	1181	73.23	TSPAN31	68.246	211	sp|Q12999|TSN31_HUMAN	68.246	211	5prime_partial	308
contig1462480	3369	49.11	TSSK4	43.158	285	sp|O70279|DGC14_MOUSE	76.508	315	5prime_partial	324	NW_004974477.1	2266	99.647	49522:47258
contig66304	9357	52.47	TUBB4A	98.595	427	sp|Q16832|DDR2_HUMAN	62.327	868	complete	446	NW_004973691.1	1209	99.669	293334:292126
contig182570	3154	47.64	TULP2	52.434	267	sp|P50607|TUB_HUMAN	76.482	506	complete	501	NW_004973575.1	827	99.274	1258362:1259187
contig402552	5014	48.85	USP11	48.627	874	sp|B2GUZ1|UBP4_RAT	71.413	934	5prime_partial	901	NW_004973176.1	1835	99.837	1157496:1159330
contig22035	1527	70.92	WRAP53	55.752	339	sp|Q5XII5|WAP53_RAT	54.227	343	5prime_partial	483
contig889983	1480	50.17	YIPF2	49.829	293	sp|Q5RBL0|YIPF1_PONAB	80.565	283	complete	319	NW_004973192.1	118	90.678	12124051:12124168
contig20743	5910	49.59	YPEL3	89.076	119	sp|Q2YDI3|YPEL2_BOVIN	100.000	119	5prime_partial	254	NW_004974477.1	503	98.807	678345:678846
contig9732	1227	55.28	ZNF784	49.645	169	sp|Q96RE9|ZN300_HUMAN	53.689	244	5prime_partial	263	NW_004974298.1	506	100.000	138720:138215
contig10907	4318	56.58	ZSWIM4	70.000	600	sp|Q9P217|ZSWM5_HUMAN	89.695	689	complete	673	NW_004973252.1	311	99.678	2808300:2808610
contig12586	6573	40.37	ASF1B	70.588	204	sp|Q3C1E9|ASF1_CHICK	100.000	204	complete	205	NW_004973439.1	296	97.635	4885916:4885622
contig176582	5365	42.25	ATP2B3	84.085	1219	sp|Q01814|AT2B2_HUMAN	91.714	1243	complete	1215	NW_004973518.1	437	99.771	2235863:2236299
contig1288487	4544	62.94	BCL7C	44.934	227	sp|Q6PGH4|F222A_MOUSE	60.385	467	5prime_partial	213	NW_004973182.1	1495	98.997	2003599:2005081
contig1445053	2968	47.32	CCDC88B	40.860	186	sp|Q3V6T2|GRDN_HUMAN	75.625	640	5prime_partial	647	NW_004973884.1	671	99.106	286009:285341
contig25877	4708	44.79	CHMP4A	57.073	205	sp|Q6GNN8|CHM4C_XENLA	76.617	201	5prime_partial	268	NW_004973266.1	1675	99.940	1459407:1461081
contig630698	1669	55.2	CNTD2	41.584	101	sp|P43449|CCNA2_CHICK	87.866	239	complete	403
contig86425	5069	40.62	DENND1C	46.645	611	sp|Q6P3S1|DEN1B_HUMAN	75.742	775	5prime_partial	843	NW_004973192.1	242	100.000	7838975:7838734
contig44468	8512	43.03	DNAH2	41.536	2800	sp|Q63170|DYH7_RAT	60.078	2833	internal	2838	NW_004973487.1	183	100.000	435939:436121
contig1304764	4704	44.38	EFS	44.697	132	sp|O35177|CASL_MOUSE	64.789	639	complete	177	NW_004973333.1	1150	99.826	10886088:10887237
contig54677	4421	43.44	ELK1	54.795	146	sp|P41970|ELK3_HUMAN	89.681	407	complete	408	NW_004973717.1	1745	99.656	1511456:1513200
contig1057709	681	58.04	EMP3	92.361	144	sp|Q9QYW5|EMP3_RAT	100.000	144	complete	164
contig253070	1809	55.24	EPS8L1	40.625	352	sp|Q5RC07|ES8L2_PONAB	79.706	340	complete	372	NW_004973643.1	462	99.567	767684:768145
contig1285593	1757	49.83	ESRRA	64.986	357	sp|P62508|ERR3_HUMAN	97.059	442	complete	436	NW_004973593.1	418	100.000	771866:772283
contig382027	675	43.36	FAM98C	48.333	120	sp|Q80VD1|FA98B_MOUSE	83.117	154	3prime_partial	131	NW_004973262.1	234	99.145	9919153:9918920
contig1354578	4518	46.21	FBRS	47.059	238	sp|Q8WXX7|AUTS2_HUMAN	88.984	817	complete	882	NW_004973182.1	349	99.427	7520305:7519958
contig26876	2392	45.64	FGF21	41.284	109	sp|O95750|FGF19_HUMAN	72.727	110	complete	175	NW_004973678.1	1803	99.945	1560166:1558365
contig1422255	6214	61.52	FKBPL	47.607	117	sp|Q32PZ3|UN45A_RAT	75.435	920	5prime_partial	982	NW_004973460.1	2796	99.249	923536:926329
contig625931	1157	77.33	FUZ	45.660	265	sp|Q2HZX7|FUZZY_XENTR	42.146	261	internal	386
contig68559	2947	59.9	GAPDHS	70.238	336	sp|O57479|G3P_COLLI	100.000	333	complete	334	NW_004973390.1	705	97.021	1405117:1405821
contig96	1504	37.62	GNG8	61.429	70	sp|P50150|GBG4_HUMAN	86.667	75	5prime_partial	112	NW_004983149.1	111	100.000	410:300
contig748143	2483	52.21	GRAMD1A	44.938	721	sp|Q3KR37|GRM1B_HUMAN	90.379	738	5prime_partial	781	NW_004973689.1	342	99.708	22231644:22231985
contig384726	2510	45.17	HSD17B14	44.104	173	sp|P15428|PGDH_HUMAN	72.727	231	complete	146	NW_004973896.1	1254	98.006	103319:104555
contig442156	1884	59.67	IRF3	41.803	122	sp|Q90643|IRF3_CHICK	66.803	244	5prime_partial	340	NW_004973619.1	2446	99.632	2793251:2795696
contig3397	3956	52.87	JPH4	47.191	534	sp|Q8WXH2|JPH3_HUMAN	87.122	761	complete	762	NW_004973333.1	482	97.510	6884780:6884305
contig1325988	3216	53.9	JUNB	43.931	346	sp|P54864|JUN_SERCA	96.700	303	complete	315
contig92637	6215	43.74	KCND1	64.969	648	sp|Q9NZV8|KCND2_HUMAN	93.196	632	complete	633	NW_004975072.1	6157	99.220	490681:496830
contig1419090	5701	45.07	KCNJ14	67.622	349	sp|P52186|KCNJ2_CHICK	99.297	427	complete	428	NW_004973732.1	349	87.106	1022541:1022889
contig5251	13886	57.82	KMT2B	50.246	812	sp|Q03164|KMT2A_HUMAN	77.894	3619	5prime_partial	3612	NW_004973237.1	625	99.520	177515:178139
contig240343	2695	48.15	LRP10	40.996	522	sp|O88204|LRP3_RAT	75.767	619	3prime_partial	708	NW_004973605.1	121	89.256	342754:342634
contig46285	7386	42.51	LRRC8E	60.745	805	sp|Q498T9|LRC8C_RAT	90.411	803	complete	803
contig170168	4683	56.64	MMP25	50.719	487	sp|Q9ULZ9|MMP17_HUMAN	79.190	543	5prime_partial	583	NW_004973182.1	283	99.293	6378980:6378698
contig1228867	544	54.66	MYL6B	77.333	150	sp|Q64119|MYL6_RAT	99.338	151	5prime_partial	161
contig1299785	2154	73.9	NPHS1	43.734	391	sp|Q9QZS7|NPHN_MOUSE	44.757	391	internal	719	NW_004977013.1	260	100.000	31:290
contig606970	4348	37.74	NTF4	44.974	189	sp|P25433|NTF3_CHICK	92.996	257	complete	271	NW_004973198.1	1046	99.426	11623089:11624133
contig2231	6413	41.12	NUCB1	70.000	300	sp|P80303|NUCB2_HUMAN	83.732	418	complete	456	NW_004973198.1	1479	99.932	3413910:3412432
contig21253	4299	49.6	PDZD4	50.820	732	sp|Q9UPQ7|PZRN3_HUMAN	82.129	1024	5prime_partial	1098
contig392489	2158	49.28	PELI3	64.957	468	sp|Q96FA3|PELI1_HUMAN	99.282	418	complete	462	NW_004973294.1	1649	99.090	139158:140801
contig407440	5279	44.83	PLCB3	54.382	1221	sp|P10894|PLCB1_BOVIN	92.358	1217	complete	1220	NW_004974476.1	3349	99.701	608129:604782
contig166932	2887	46.89	PLEKHA4	66.129	124	sp|Q6IQ23|PKHA7_HUMAN	70.248	968	internal	962	NW_004973277.1	783	99.234	1099451:1100231
contig3214	2707	40.04	PLPPR2	49.379	322	sp|Q32ZL2|PLPR5_HUMAN	89.308	318	5prime_partial	347
contig417780	403	53.45	PRDX5	44.531	128	sp|Q9FR35|PRX2C_ORYSJ	100.000	132	internal	134
contig14541	10827	43.58	PRR14	53.659	123	sp|Q5THK1|PR14L_HUMAN	51.318	645	complete	2308	NW_004973299.1	172	100.000	1049129:1049300
contig464693	11228	46.12	PRRC2A	41.197	585	sp|Q9Y520|PRC2C_HUMAN	84.444	765	3prime_partial	2677
contig786966	1911	76.12	PRSS53	49.644	449	sp|Q2L4Q9|PRS53_HUMAN	39.644	449	3prime_partial	560	NW_004973198.1	439	99.544	8425942:8425504
contig1408475	734	72.86	PSMB11	52.657	207	sp|P34065|PSB5_CHICK	83.099	213	5prime_partial	239
contig189529	2542	52.77	PSME1	40.476	252	sp|Q5F3J5|PSME3_CHICK	100.000	254	complete	255
contig1361851	2459	43.74	RAB2B	89.796	196	sp|Q90965|RAB2A_CHICK	100.000	198	complete	213	NW_004973399.1	1391	98.778	2725169:2723780
contig3536	4261	46.11	RASGRP4	47.449	588	sp|O95267|GRP1_HUMAN	73.825	787	complete	743	NW_004973262.1	561	98.752	9906096:9905536
contig799226	1011	60.95	REC8	50.943	159	sp|O95072|REC8_HUMAN	50.943	159	3prime_partial	236	NW_004975456.1	256	94.531	360:105
contig48361	1782	48.18	REM2	46.179	301	sp|O88667|RAD_MOUSE	73.077	286	complete	304	NW_004973200.1	1356	98.820	1019257:1017902
contig44023	1635	44.32	RPGRIP1	41.624	394	sp|Q68CZ1|FTM_HUMAN	72.938	388	5prime_partial	386	NW_004973333.1	1092	98.626	3228736:3229827
contig1443348	3449	52.09	SLC25A23	67.245	461	sp|Q5XH95|SCMC2_XENTR	82.908	509	5prime_partial	508	NW_004974103.1	1396	100.000	159239:157844
contig386124	453	41.67	SLC26A10	54.762	126	sp|Q5RAL2|S26A7_PONAB	85.430	151	internal	152	NW_004973199.1	279	100.000	5132378:5132100
contig1439429	7216	43.8	SLC44A4	52.676	710	sp|B0JZD0|CTL5_XENTR	84.143	700	complete	721	NW_004973192.1	881	98.751	17571687:17572567
contig299457	1641	48.84	SLC7A8	70.858	501	sp|P63115|AAA1_MOUSE	87.395	476	5prime_partial	504	NW_004974099.1	687	99.563	1821614:1822300
contig1877	1277	72.58	SPHK2	59.836	244	sp|Q9NRA0|SPHK2_HUMAN	59.836	244	internal	426	NW_004974185.1	129	100.000	3880:4008
contig454269	2156	41.08	SPIB	62.205	127	sp|Q6PKU1|SPI1_PIG	81.852	270	complete	267	NW_004973228.1	3018	99.602	1435621:1438638
contig1474647	1691	58.85	STX10	62.288	236	sp|Q5ZL19|STX6_CHICK	97.881	236	5prime_partial	311	NW_004973252.1	171	100.000	6682556:6682386
contig1356910	6941	58.11	STXBP2	64.360	578	sp|Q6R748|STXB1_CHICK	97.747	577	5prime_partial	639	NW_004973184.1	147	98.639	2353741:2353887
contig180099	3055	44.05	SYP	60.073	273	sp|P22831|SYNPR_RAT	84.387	269	complete	269	NW_004973636.1	616	99.513	1049374:1048759
contig396362	2444	66.57	TBC1D10B	69.067	375	sp|Q9BXI6|TB10A_HUMAN	74.286	490	complete	479	NW_004973277.1	72	81.944	1413921:1413992
contig1029314	447	61.33	TCF19	82.667	150	sp|Q99KJ5|TCF19_MOUSE	91.946	149	internal	149
contig79723	3533	48.87	TRIB3	50.676	296	sp|Q5GLH2|TRIB2_BOVIN	96.501	343	complete	344	NW_004973428.1	115	93.913	7363564:7363678
contig182378	6854	56.73	TRPM4	46.289	733	sp|E9PTA2|TRPM2_RAT	76.923	845	complete	842	NW_004973198.1	325	100.000	1370952:1370628
contig68017	1652	71.42	TTC5	49.529	425	sp|Q8N0Z6|TTC5_HUMAN	39.529	425	5prime_partial	476
contig323167	2538	50.53	TTC9C	48.750	160	sp|Q3V038|TTC9A_MOUSE	83.041	171	5prime_partial	193	NW_004973262.1	3205	99.563	5933557:5936758
contig602705	2941	65.56	TTYH1	45.909	440	sp|Q3TH73|TTYH2_MOUSE	69.476	534	5prime_partial	536	NW_004973732.1	154	98.052	104344:104497
contig20386	1353	72.71	UBL4A	48.993	149	sp|B2KIK3|UBL4A_RHIFE	48.322	149	3prime_partial	162
contig72966	1473	63.28	YIF1A	48.375	277	sp|Q4FZQ0|YF1BB_XENLA	76.471	238	complete	304
contig13714	8991	38.31	ZNF385A	48.370	368	sp|Q9H6B1|Z385D_HUMAN	96.392	388	5prime_partial	513	NW_004973899.1	62	87.097	345823:345883
contig1393465	5198	47.1063257065949	NFE2	42.623	305	sp|Q16236|NF2L2_HUMAN	66.107	596	complete	583	NW_004974093.1	1208	100.000	136017:137224
contig1392052	1484	53.5978480161399	OR52N4	53.165	316	sp|Q8NGF1|O52R1_HUMAN	62.662	308	complete	334	NW_004973436.1	1002	100.000	373928:374929
contig453109	328	62.5377643504532	CGREF1	97.248	109	sp|Q99674|CGRE1_HUMAN	97.248	109	internal	110
contig56840	1188	71.536523929471	OPA3	64.085	142	sp|Q1L9A2|OPA3_DANRE	76.238	101	3prime_partial	175
contig1314698	331	72.1556886227545	SCAND1	83.333	102	sp|Q32PG5|SCND1_BOVIN	96.774	62	5prime_partial	100
contig880380	1096	75.0682438580528	RCE1	69.597	273	sp|Q9Y256|FACE2_HUMAN	71.245	233	internal	366
contig397767	806	66.1310259579728	FIS1	52.318	151	sp|P84817|FIS1_RAT	55.660	106	5prime_partial	185	NW_004974447.1	68	100.000	2804:2737
contig338470	2536	45.9235919653407	PIP4P1	51.736	288	sp|Q3SZ48|TM55A_BOVIN	93.307	254	complete	258	NW_004973333.1	378	90.212	18126:18503
contig45756	4614	43.6863764349145	SOAT2	48.037	535	sp|P35610|SOAT1_HUMAN	69.287	547	complete	581	NW_004973252.1	287	99.652	6204011:6204297
contig48580	9304	47.0720962716235	SIX5	57.092	282	sp|Q61321|SIX4_MOUSE	72.497	789	complete	786	NW_004973393.1	799	99.499	1419546:1418748
contig1401995	1656	71.66968053044	MPDU1	55.085	236	sp|Q9R0Q9|MPU1_MOUSE	54.918	244	3prime_partial	307
contig456299	1689	41.7848699763593	EPSTI1	51.779	253	sp|Q96J88|ESIP1_HUMAN	51.779	253	complete	317	NW_004973257.1	197	98.985	12270319:12270123
contig38166	4559	38.9741341516879	PLOD3	61.254	702	sp|O00469|PLOD2_HUMAN	83.595	701	5prime_partial	813	NW_004973375.1	166	100.000	2624754:2624589
contig1392052	1484	53.5978480161399	OR52N2	52.961	304	sp|Q8NGF1|O52R1_HUMAN	62.662	308	complete	334	NW_004973436.1	1002	100.000	373928:374929
contig807735	1335	56.576980568012	ACP4	46.429	364	sp|Q5NVF6|PPAL_PONAB	70.857	350	5prime_partial	397	NW_004973262.1	178	100.000	957412:957589
contig2541	3513	66.4675767918089	GRWD1	50.120	415	sp|O09175|AMPB_RAT	75.510	539	complete	198	NW_004973350.1	239	99.163	1135795:1136033
contig21486	2667	62.247191011236	PRODH2	45.769	260	sp|Q9WU79|PROD_MOUSE	73.713	544	5prime_partial	567	NW_004973277.1	198	98.485	2479313:2479510
contig250796	669	58.1845238095238	CIB4	41.573	178	sp|Q99828|CIB1_HUMAN	74.054	185	5prime_partial	203	NW_004973680.1	172	97.093	3295834:3296005
contig837702	2251	41.3487133984028	GPR137	56.173	324	sp|O60478|G137B_HUMAN	88.251	383	complete	386	NW_004973497.1	371	99.730	8105067:8105437
contig25966	1642	69.9088145896657	ABHD16B	52.679	448	sp|Q1JPD2|ABHGA_BOVIN	63.443	517	5prime_partial	364
contig26520	1648	69.6547546941248	SMG9	54.771	524	sp|Q05AW9|SMG9_XENLA	54.725	455	complete	476	NW_004973233.1	116	100.000	2867:2982
contig2854	4025	42.5769612711023	RCOR2	55.717	551	sp|Q9P2K3|RCOR3_HUMAN	92.814	501	5prime_partial	581	NW_004973894.1	347	96.830	167075:167410
contig88510	6304	60.6469002695418	IDO1	47.194	392	sp|Q8TC27|ADA32_HUMAN	40.498	642	complete	139	NW_004973657.1	417	99.281	1495970:1495554
contig37294	1851	65.8036677454153	KDM6B	87.938	514	sp|O15054|KDM6B_HUMAN	87.549	514	5prime_partial	526	NW_004976836.1	207	98.551	3:209
contig292568	4119	42.4551188743328	ITGB7	46.563	771	sp|P07228|ITB1_CHICK	96.015	803	5prime_partial	877	NW_004973312.1	243	100.000	2786661:2786903
contig68140	4060	52.8919517597834	PAX8	56.250	448	sp|P32114|PAX2_MOUSE	90.168	417	complete	395	NW_004973223.1	182	99.451	441359:441540
contig89025	7394	42.1927808571042	MAP3K11	62.304	573	sp|Q5TCX8|M3K21_HUMAN	68.651	1008	5prime_partial	1034	NW_004973497.1	791	99.874	6994824:6995614
contig32600	1285	66.4596273291926	TMEM147	60.914	197	sp|Q28FY5|TM147_XENTR	73.077	156	complete	228	NW_004977140.1	89	100.000	3135:3047
contig79309	1360	76.5223771093177	SCYL1	48.320	387	sp|Q28FH2|SCYL1_XENTR	48.000	400	internal	454
contig579040	712	74.6853146853147	PSRC1	44.961	129	sp|Q29RJ9|PSRC1_BOVIN	53.333	75	internal	238	NW_004973619.1	179	98.324	690575:690398
contig179651	8334	47.4871056735037	FAM131C	46.512	129	sp|Q04584|ZYX_CHICK	80.686	554	complete	385	NW_004973390.1	547	100.000	2080310:2080856
contig12730	1233	75	CADM4	60.630	381	sp|Q1WIM1|CADM4_RAT	61.497	374	5prime_partial	398	NW_004974207.1	194	100.000	2629:2822
contig318309	2043	72.9227761485826	B4GALNT2	44.872	468	sp|Q00973|B4GN1_HUMAN	65.844	486	5prime_partial	357	NW_004975079.1	143	97.203	143:1
contig65220	5231	71.5896064195644	BAZ2A	62.252	1412	sp|Q9UIF9|BAZ2A_HUMAN	59.147	1126	complete	422	NW_004975089.1	591	96.616	6858:6278
contig303536	5553	42.2966162706983	PCMTD2	92.265	362	sp|Q58CZ2|PCMD2_BOVIN	88.630	343	complete	386	NW_004973200.1	383	100.000	2065860:2066242
contig173859	2255	53.8529672276351	ZNF583	52.571	350	sp|Q8TAQ5|ZN420_HUMAN	49.433	441	complete	474	NW_004973228.1	1422	99.648	4952014:4950593
contig751569	394	55.919395465995	PHF23	93.939	132	sp|Q8BSN5|PHF23_MOUSE	99.180	122	internal	132
contig1339869	1071	47.2067039106145	ANKRD45	42.667	75	sp|Q90593|GRP78_CHICK	98.851	261	5prime_partial	262	NW_004973855.1	565	88.319	828913:829474
contig1442813	2453	58.9983713355049	GATA1	62.887	194	sp|P23824|GATA2_CHICK	99.785	466	complete	467	NW_004973446.1	605	99.339	91459:92062
contig66916	1856	64.6046261430877	IGHV1-2	45.946	111	sp|P0DOX6|IGM_HUMAN	29.825	570	5prime_partial	602	NW_004973665.1	322	100.000	69291:69612
contig66916	1856	64.6046261430877	IGHV4-34	44.144	111	sp|P0DOX6|IGM_HUMAN	29.825	570	5prime_partial	602	NW_004973665.1	322	100.000	69291:69612
contig1311382	5845	40.0478796169631	ABCB5	55.680	1250	sp|P08183|MDR1_HUMAN	73.621	1251	complete	1292	NW_004973334.1	209	100.000	4463762:4463970
contig868253	1777	60.3370786516854	DDX39A	90.654	428	sp|Q3T147|DX39B_BOVIN	98.598	428	5prime_partial	540	NW_004975331.1	225	99.556	3648:3424
contig1346131	1782	76.1904761904762	PELP1	56.355	598	sp|Q8IZL8|PELP1_HUMAN	56.316	570	internal	595	NW_004977306.1	73	95.890	377:307
contig160643	1493	74.4652406417112	PRKCSH	58.537	287	sp|P14314|GLU2B_HUMAN	59.480	269	5prime_partial	359
contig624071	3176	41.9943378420887	GTF2IRD2	51.090	413	sp|P78347|GTF2I_HUMAN	69.956	456	5prime_partial	455	NW_004973696.1	186	100.000	385694:385879
contig67645	951	71.1740041928721	MED25	84.279	229	sp|Q6GP15|MED25_XENLA	86.697	218	3prime_partial	255	NW_004979016.1	142	100.000	43:184
contig8298	3173	43.6083123425693	TMEM30B	52.367	338	sp|Q5F362|CC50A_CHICK	93.085	376	complete	377	NW_004973413.1	217	99.078	3428334:3428549
contig1179465	418	57.957244655582	S100A5	54.444	90	sp|Q98953|S10A6_CHICK	96.591	88	5prime_partial	102
contig879443	1407	70.7801418439716	IKBKG	53.061	294	sp|Q95KU9|NEMO_BOVIN	52.128	282	5prime_partial	400	NW_004974113.1	113	100.000	877:765
contig25966	1642	69.9088145896657	ABHD16A	63.443	517	sp|Q1JPD2|ABHGA_BOVIN	63.443	517	5prime_partial	364
contig47523	5973	55.3380187416332	PPP1R12C	52.903	310	sp|Q8BG95|MYPT2_MOUSE	66.146	960	complete	187	NW_004973350.1	561	99.465	1025581:1025021
contig37012	1977	74.8484848484849	GRIPAP1	43.041	388	sp|Q4V328|GRAP1_HUMAN	65.833	120	5prime_partial	595
contig1451982	3814	58.0298663872151	BRMS1	58.291	199	sp|Q5REU4|SND1_PONAB	91.375	800	5prime_partial	341	NW_004973262.1	131	100.000	16463579:16463709
contig1456416	2554	59.9921783339851	AQP6	57.430	249	sp|P79099|AQP2_BOVIN	79.554	269	5prime_partial	340	NW_004974124.1	558	99.642	221373:221930
contig94833	668	65.8718330849478	RBM42	90.476	147	sp|Q6AXT7|RBM42_RAT	90.476	147	5prime_partial	170	NW_004980557.1	197	100.000	255:59
contig83752	1600	68.8708671241422	HCFC1	92.526	388	sp|P51611|HCFC1_MESAU	92.784	388	5prime_partial	441	NW_004973433.1	215	99.535	335:549
contig19337	4777	65.9623430962343	WDR6	46.125	787	sp|Q5XFW6|WDR6_RAT	46.134	789	complete	141	NW_004973446.1	127	98.425	2763938:2764064
contig832111	4872	42.0717948717949	ARHGAP11B	67.811	233	sp|Q6P4F7|RHGBA_HUMAN	46.374	1048	complete	167	NW_004973262.1	392	97.959	9824478:9824869
contig21248	1423	73.1416549789621	MBD1	43.798	258	sp|Q9UIS9|MBD1_HUMAN	75.758	66	complete	443	NW_004975644.1	86	100.000	855:770
contig1372439	1490	41.7950435365037	OR7C1	46.205	303	sp|Q8NGX0|O11L1_HUMAN	62.092	306	complete	313	NW_004973757.1	939	100.000	82553:81615
contig2742	3581	50.3069196428571	DBP	52.893	242	sp|Q16534|HLF_HUMAN	91.336	277	5prime_partial	369	NW_004973285.1	339	100.000	3017611:3017949
contig47795	6520	64.4795339567683	CHD3	83.542	1835	sp|Q12873|CHD3_HUMAN	85.840	1483	complete	381	NW_004982924.1	236	100.000	335:100
contig483383	1337	51.1940298507463	AKR1C3	60.494	324	sp|P51857|AK1D1_HUMAN	81.288	326	5prime_partial	397	NW_004973228.1	168	100.000	518947:518780
contig22744	4378	52.0885642547364	KCTD13	71.429	294	sp|Q9H3F6|BACD3_HUMAN	97.938	291	5prime_partial	381	NW_004973182.1	221	100.000	2117622:2117842
contig1343210	1044	49.665711556829	COX4I2	45.000	180	sp|P13073|COX41_HUMAN	70.760	171	complete	172
contig70329	2616	54.0282550591829	ARG1	59.375	320	sp|Q91553|ARGN1_XENLA	74.444	360	complete	357	NW_004973262.1	211	100.000	7749292:7749502
contig298636	2115	58.0736543909348	CABP5	72.941	170	sp|Q9JLK7|CABP1_MOUSE	87.671	219	complete	410	NW_004973299.1	205	98.049	1393354:1393150
contig34316	1240	70.7160096540627	NELFE	70.270	148	sp|Q0V898|NELFE_BOVIN	75.806	124	complete	311	NW_004978521.1	145	99.310	66:210
contig861539	2317	44.1379310344828	OR1C1	45.079	315	sp|Q8VGS3|O1019_MOUSE	57.329	307	complete	322	NW_004973678.1	966	99.689	307687:306722
contig613586	1498	42.9047301798801	CPA3	54.620	368	sp|P15086|CBPB1_HUMAN	67.176	393	complete	371	NW_004973375.1	203	100.000	3592870:3593072
contig311689	1874	42.6212040490144	THAP8	53.488	86	sp|Q5ZHN5|THAP5_CHICK	80.825	412	5prime_partial	458	NW_004973507.1	971	99.794	668214:669184
contig243394	2105	70.4459203036053	RASIP1	53.309	559	sp|Q3U0S6|RAIN_MOUSE	53.888	553	5prime_partial	308	NW_004975733.1	156	96.154	4235:4083
contig847448	1197	70	ZNF653	79.747	158	sp|Q6YND2|ZN653_MOUSE	83.916	143	5prime_partial	317	NW_004982943.1	104	100.000	250:353
contig789247	1887	68.8888888888889	NANOS2	42.537	134	sp|P60323|NANO3_HUMAN	52.239	134	complete	135
contig184615	5186	45.885527076508	ECT2L	46.452	155	sp|Q8IX29|FBX16_HUMAN	67.870	277	complete	107	NW_004973633.1	253	99.605	102661:102913
contig1365413	754	47.9524438573316	TIMM17B	75.581	172	sp|Q99595|TI17A_HUMAN	92.398	171	5prime_partial	170	NW_004973619.1	100	96.000	611984:611885
contig178157	5846	66.8832279022055	LMTK3	48.750	560	sp|Q80YE4|LMTK1_MOUSE	65.836	682	5prime_partial	1585	NW_004973486.1	1440	96.736	81213:82638
contig325188	2204	48.889895786135	ALAS2	64.748	556	sp|P07997|HEM1_CHICK	93.800	629	complete	637	NW_004973518.1	283	98.940	706650:706929
contig320653	3917	46.0969387755102	EHBP1L1	68.280	186	sp|Q8NDI1|EHBP1_HUMAN	80.829	1158	3prime_partial	1120	NW_004973294.1	919	99.782	538357:537439
contig1390734	2686	66.3815544812198	SLC52A1	42.982	456	sp|Q5E9R1|S52A3_BOVIN	59.454	476	complete	224	NW_004973200.1	498	99.799	1097764:1098261
contig180165	7374	49.640775382947	B3GAT3	53.704	270	sp|Q8IW92|GLBL2_HUMAN	65.789	608	complete	287	NW_004973536.1	474	99.578	1574291:1574764
contig213	1082	76.9585253456221	EPOR	42.857	301	sp|Q2KL21|EPOR_CANLF	43.728	279	internal	361
contig640265	7593	40.8504476040021	PXDNL	61.437	1447	sp|Q3UQ28|PXDN_MOUSE	87.336	1445	5prime_partial	1511	NW_004973413.1	1505	100.000	16443057:16441553
contig171354	705	71.4689265536723	INO80E	56.911	123	sp|Q6AYH2|IN80E_RAT	86.111	36	5prime_partial	212	NW_004977009.1	71	100.000	136:66
contig637318	3675	46.9276780859163	EFEMP2	53.761	452	sp|Q12805|FBLN3_HUMAN	77.688	493	3prime_partial	178	NW_004973689.1	531	99.812	22070745:22071275
contig17312	19078	44.0018866935695	SLC25A18	67.834	314	sp|Q12955|ANK3_HUMAN	80.923	4052	complete	4021	NW_004973180.1	7775	99.820	791004:783233
contig5364	2490	71.2394705174489	RNF31	43.049	669	sp|Q96EP0|RNF31_HUMAN	45.191	551	3prime_partial	402	NW_004975321.1	186	100.000	1:186
contig804883	3518	54.7571712581653	OR52B4	56.678	307	sp|Q96RD2|O52B2_HUMAN	64.401	309	complete	320	NW_004973436.1	845	98.935	486663:485819
contig798488	4773	45.7914572864322	PIWIL4	51.884	796	sp|A6N7Y9|PIWL1_CHICK	85.681	859	complete	875	NW_004973182.1	218	100.000	5800005:5800222
contig159838	4604	48.5999565878012	KHNYN	45.973	298	sp|Q5ZLE9|N4BP1_CHICK	77.081	925	complete	929	NW_004973333.1	1765	99.717	697913:696149
contig889048	1177	73.2203389830509	BTBD18	52.041	196	sp|B2RXH4|BTBDI_HUMAN	52.041	196	5prime_partial	356	NW_004973578.1	272	100.000	965216:964945
contig599185	876	59.3856655290102	OLIG1	66.667	81	sp|Q6PFG8|OLIG3_MOUSE	88.987	227	internal	292	NW_004973552.1	844	99.882	3552412:3551569
contig10554	944	59.662090813094	PRLH	65.854	41	sp|Q8WN12|PRRP_SHEEP	60.345	58	complete	149	NW_004973256.1	447	100.000	5360898:5360452
contig458251	977	70.2040816326531	STK19	46.320	231	sp|Q9JHN8|STK19_MOUSE	46.575	219	5prime_partial	261
contig21836	7547	45.7615894039735	SLC43A1	58.018	555	sp|Q0VCM6|LAT4_BOVIN	83.333	570	complete	563	NW_004973261.1	203	100.000	2544897:2544695
contig297349	6196	45.6525246007421	ADH4	63.102	374	sp|Q5ZIM5|MAP1_CHICK	98.701	385	5prime_partial	405	NW_004973177.1	157	100.000	28754:28598
contig1381268	2029	68.0610236220472	KRI1	56.825	674	sp|Q0V8M0|KRI1_BOVIN	61.610	534	internal	677	NW_004974545.1	82	100.000	3396:3477
contig683256	905	70.2643171806167	CD2BP2	42.683	164	sp|Q9CWK3|CD2B2_MOUSE	41.463	164	5prime_partial	230
contig336492	349	52.5568181818182	LYL1	68.571	70	sp|Q16559|TAL2_HUMAN	78.846	104	3prime_partial	106	NW_004973193.1	315	100.000	292910:292596
contig80093	11266	43.6418493211465	GPR108	51.810	525	sp|Q8BUV8|GP107_MOUSE	73.913	529	5prime_partial	554	NW_004974009.1	165	100.000	821918:822082
contig1328484	7580	44.916260055387	GNB2	90.588	340	sp|Q6NUP7|PP4R4_HUMAN	86.641	524	complete	130	NW_004973385.1	117	100.000	7175830:7175714
contig1378688	2046	67.1547096144461	PRMT5	71.680	625	sp|O14744|ANM5_HUMAN	71.405	619	5prime_partial	661	NW_004976469.1	120	100.000	59:178
contig1269145	1243	55.8587479935794	AXL	93.247	385	sp|Q00993|UFO_MOUSE	98.182	385	3prime_partial	108
contig295753	8543	60.6833606365551	CYB561D1	48.131	214	sp|Q5E9U9|NPRL2_BOVIN	91.733	375	complete	107	NW_004973782.1	315	99.683	131152:131466
contig1285785	2121	77.0715630885122	MEGF8	59.322	708	sp|P60882|MEGF8_MOUSE	58.192	708	internal	707	NW_004977307.1	189	100.000	192:4
contig25600	3647	50.1095890410959	TSSK1B	66.212	293	sp|O70279|DGC14_MOUSE	73.602	447	complete	328	NW_004974477.1	984	99.695	47246:48229
contig1450314	1074	60.6313834726091	CALML6	44.311	167	sp|P02597|CALMS_CHICK	92.617	149	5prime_partial	257	NW_004973320.1	771	99.092	870121:870891
contig799704	3587	51.949860724234	SPNS1	55.202	471	sp|Q91VM4|SPNS2_MOUSE	89.655	493	complete	114	NW_004973283.1	342	99.123	1439539:1439880
contig95515	2177	63.256880733945	ARR3	59.231	390	sp|P17870|ARRB1_BOVIN	94.498	418	complete	419	NW_004974753.1	199	100.000	26415:26613
contig172820	1345	71.0682492581602	STAC2	53.003	383	sp|Q6ZMT1|STAC2_HUMAN	58.472	301	5prime_partial	371
contig854350	2524	68.1836169370795	RELA	69.329	313	sp|Q8CHK4|KAT5_MOUSE	96.232	345	5prime_partial	315	NW_004978379.1	122	100.000	1:122
contig22225	2263	66.946160635481	SOWAHB	51.777	197	sp|A6NEL2|SWAHB_HUMAN	51.777	197	5prime_partial	679	NW_004973319.1	1351	99.704	651627:650277
contig830779	9821	58.4588762214984	PGAM2	81.028	253	sp|Q5ZKD5|RRP12_CHICK	89.002	1282	complete	1317	NW_004973420.1	237	100.000	2452766:2453002
contig795560	1484	73.3019502353732	OXA1L	45.092	326	sp|Q8BGA9|OXA1L_MOUSE	48.322	298	3prime_partial	404	NW_004977277.1	119	96.639	1:119
contig192070	2272	40.3516483516484	CHRNB1	42.073	492	sp|P26153|ACHB4_CHICK	96.170	470	complete	490	NW_004974676.1	975	99.897	696473:695499
contig82319	1602	67.9750778816199	TP53	52.956	389	sp|P10360|P53_CHICK	73.714	350	5prime_partial	416	NW_004976625.1	113	81.416	163:57
contig25601	1675	68.414779499404	THOC6	60.588	340	sp|Q6AY87|THOC6_RAT	60.588	340	complete	338	NW_004977100.1	85	98.824	497:413
contig363425	5646	41.2285360240751	SH2D6	41.880	117	sp|Q9YGC1|BLNK_CHICK	85.776	232	complete	239	NW_004973420.1	158	100.000	988344:988187
contig1353705	3437	38.6918604651163	GPR45	54.545	363	sp|Q9BZJ6|GPR63_HUMAN	80.191	419	complete	420	NW_004973250.1	1260	100.000	1244060:1245319
contig838638	755	76.1213720316623	CIART	50.641	156	sp|Q3TQ03|CIART_MOUSE	75.904	83	internal	252
contig16413	1647	42.1818181818182	ACY3	47.458	295	sp|B1PK17|ACY2_PIG	75.497	302	complete	362	NW_004973261.1	253	99.605	4149088:4148836
contig69282	3723	49.6779388083736	AIF1L	78.767	146	sp|Q9EQX4|AIF1L_MOUSE	79.730	148	5prime_partial	164	NW_004973847.1	165	100.000	86148:86312
contig1326416	1567	70.5095541401274	PHF1	70.695	331	sp|Q9Z1B8|PHF1_MOUSE	72.956	318	5prime_partial	399	NW_004976985.1	101	100.000	261:161
contig35958	1390	71.356783919598	MUS81	42.080	423	sp|Q640B4|MUS81_XENTR	38.095	462	5prime_partial	415	NW_004976418.1	158	97.468	157:1
contig1372439	1490	41.7950435365037	OR11H6	46.128	297	sp|Q8NGX0|O11L1_HUMAN	62.092	306	complete	313	NW_004973757.1	939	100.000	82553:81615
contig1257132	848	74.8531139835488	NOSIP	65.886	299	sp|Q3SWY5|NOSIP_BOVIN	65.667	300	5prime_partial	278
contig360482	3434	65.0858306662787	ARHGAP27	49.423	953	sp|Q6TLK4|RHG27_RAT	49.200	937	complete	896	NW_004973484.1	546	96.703	445411:444878
contig843796	1213	68.0098684210526	SRRM2	66.790	271	sp|Q9UQ35|SRRM2_HUMAN	65.854	164	internal	405
contig310918	5307	55.5367231638418	LSR	46.842	380	sp|Q71H61|ILDR2_HUMAN	70.833	648	3prime_partial	624	NW_004973689.1	335	99.403	10976385:10976051
contig1411232	1614	71.9851576994434	TNS2	68.852	488	sp|Q63HR2|TNS2_HUMAN	70.870	460	internal	538	NW_004975442.1	40	100.000	1:40
contig145338	1926	66.822187662001	CXXC1	83.611	360	sp|Q9P0U4|CXXC1_HUMAN	83.611	360	5prime_partial	604	NW_004976378.1	199	100.000	199:1
contig1286870	683	71.1370262390671	CUTA	74.490	98	sp|O60888|CUTA_HUMAN	76.596	94	5prime_partial	163	NW_004977496.1	53	96.226	82:134
contig186837	4406	58.5393513268315	SRSF9	69.792	192	sp|Q6UXX9|RSPO2_HUMAN	83.951	243	complete	110	NW_004973486.1	329	95.441	142789:143104
contig24714	1147	61.4782608695652	CDIPT	60.773	181	sp|Q8VDP6|CDIPT_MOUSE	61.111	180	5prime_partial	219	NW_004977535.1	63	100.000	203:141
contig16711	3477	39.5689655172414	ARL4D	61.692	201	sp|P61213|ARL4A_MOUSE	97.326	187	complete	201	NW_004973770.1	603	100.000	895866:895264
contig172365	3429	39.8018648018648	CHRM1	52.024	494	sp|P08911|ACM5_RAT	77.519	516	complete	529	NW_004973262.1	1587	100.000	9149797:9148211
contig669349	1021	49.70703125	PSMA8	83.051	236	sp|Q3ZBG0|PSA7_BOVIN	99.550	222	5prime_partial	260	NW_004973799.1	738	83.062	19622:18904
contig731382	1324	71.2132629992464	SART1	67.749	431	sp|O43290|SNUT1_HUMAN	81.349	252	5prime_partial	428	NW_004976588.1	124	100.000	142:19
contig1261125	995	53.9078156312625	CFL1	99.398	166	sp|P45592|COF1_RAT	100.000	166	5prime_partial	184
contig1386829	4307	36.6821345707657	PLSCR3	49.829	293	sp|P58195|PLS1_RAT	73.913	276	complete	319	NW_004973375.1	221	100.000	2669795:2669575
contig304766	1720	37.3186302959954	OR10V1	43.289	298	sp|Q60894|OLF12_MOUSE	50.842	297	complete	324	NW_004973342.1	972	99.383	126622:125651
contig396362	2444	66.5713118103801	TBC1D10C	47.381	420	sp|Q9BXI6|TB10A_HUMAN	74.286	490	complete	479	NW_004973277.1	395	100.000	1411292:1410898
contig1337485	1153	73.0103806228374	ALKBH7	59.375	192	sp|Q9BT30|ALKB7_HUMAN	56.771	192	5prime_partial	219
contig1293566	386	79.1773778920308	DNAJC30	68.605	86	sp|Q96LL9|DJC30_HUMAN	68.605	86	internal	129
contig252331	2183	53.2936870997255	RNF183	42.268	97	sp|E7ERA6|RN223_HUMAN	53.714	175	complete	300	NW_004974095.1	849	99.529	2312078:2311230
contig1361799	1790	70.0501952035694	DCAF11	55.844	385	sp|Q5R7H5|DCA11_PONAB	55.527	389	complete	389
contig708757	2379	67.3383711167087	ACAP1	57.026	733	sp|Q8K2H4|ACAP1_MOUSE	55.722	734	5prime_partial	746	NW_004976822.1	100	100.000	429:330
contig1279769	8878	44.386893367864	NOVA2	67.625	522	sp|Q9JKN6|NOVA1_MOUSE	99.687	319	complete	508	NW_004973262.1	640	99.688	12444932:12444293
contig497889	3762	44.0371845949535	RMND5B	70.992	393	sp|Q80YQ8|RMD5A_MOUSE	95.396	391	complete	392	NW_004973582.1	168	100.000	2025953:2026120
contig1305050	2332	57.1306209850107	TNFAIP8L2	57.527	186	sp|Q5ZJU8|TP8L1_CHICK	95.699	186	complete	123	NW_004973300.1	369	98.916	372620:372252
contig590484	2230	74.115539632781	NCKAP5L	52.088	455	sp|Q9HCH0|NCK5L_HUMAN	53.723	376	complete	434	NW_004973462.1	134	100.000	154697:154830
contig19658	3298	55.5286276885792	BEST2	67.016	382	sp|O76090|BEST1_HUMAN	61.091	550	complete	319	NW_004973678.1	236	100.000	335008:335243
contig53966	6119	44.8546226723293	ENTHD1	64.474	152	sp|Q8CHU3|EPN2_MOUSE	66.287	614	complete	146	NW_004973324.1	438	99.315	987735:987298
contig777926	795	65.1629072681704	ABT1	54.861	144	sp|Q5R9Y3|ABT1_PONAB	52.778	144	internal	265	NW_004974255.1	237	98.734	4866:4630
contig6423	4005	49.7005988023952	SLC12A6	79.392	1053	sp|Q63632|S12A4_RAT	84.440	1099	5prime_partial	1177	NW_004973422.1	244	100.000	2900945:2901188
contig35762	4948	53.6659260755403	KLC3	67.430	393	sp|Q9NSK0|KLC4_HUMAN	77.371	601	5prime_partial	139	NW_004973510.1	417	99.281	96981:97397
contig27190	6439	42.5333747283452	CLIC1	67.782	239	sp|Q9Y696|CLIC4_HUMAN	94.071	253	complete	113	NW_004973919.1	339	98.820	347788:348126
contig245932	4377	35.662100456621	ABHD4	58.735	332	sp|Q5RBI4|ABHD5_PONAB	82.036	334	complete	370	NW_004973589.1	374	100.000	550272:550645
contig1253867	885	70.7207207207207	GDPD3	53.876	258	sp|Q7L5L3|GDPD3_HUMAN	54.717	265	complete	260
contig175228	4116	59.3590677348871	DVL2	64.722	737	sp|Q61062|DVL3_MOUSE	88.091	529	5prime_partial	739	NW_004973404.1	427	95.550	3401980:3401570
contig635897	2196	43.3378808549341	FAM89B	51.304	115	sp|Q08AY9|FA89A_XENLA	83.838	99	5prime_partial	156	NW_004973497.1	160	99.375	5013248:5013407
contig814029	4400	52.2598228480581	ZDHHC11	45.490	255	sp|Q8R0N9|ZDHC1_MOUSE	63.231	359	complete	118	NW_004973333.1	354	100.000	11821235:11821588
contig243976	494	38.6317907444668	COX7A1	48.529	68	sp|P13184|CX7A2_BOVIN	72.000	75	5prime_partial	102	NW_004973413.1	93	100.000	3439071:3439163
contig401882	8697	47.0804597701149	PLD2	57.484	461	sp|Q13393|PLD1_HUMAN	78.386	1078	complete	1038	NW_004973751.1	234	99.573	768472:768705
contig590149	1212	55.2263374485597	METTL21A	66.972	218	sp|Q8WXB1|MT21A_HUMAN	66.972	218	5prime_partial	282	NW_004973302.1	402	99.254	359314:359715
contig13438	4874	47.5292187820381	TAOK2	73.031	749	sp|Q5F2E8|TAOK1_MOUSE	98.302	1001	complete	1002	NW_004973261.1	464	100.000	3413479:3413942
contig411146	3922	50.2165605095541	MORC1	48.430	605	sp|Q9Y6X9|MORC2_HUMAN	76.915	927	5prime_partial	940	NW_004974498.1	387	100.000	113263:113649
contig440212	679	65.9824046920821	UXT	53.191	141	sp|Q32P97|UXT_BOVIN	51.128	133	5prime_partial	181	NW_004974732.1	66	100.000	4322:4257
contig88688	5389	50.5192878338279	SHANK1	56.419	888	sp|Q9UPX8|SHAN2_HUMAN	77.276	1307	3prime_partial	1673	NW_004973678.1	2419	99.793	1162274:1164692
contig361685	876	46.6439135381115	OR51A7	57.519	266	sp|Q8NGK0|O51G2_HUMAN	58.736	269	3prime_partial	288	NW_004973436.1	861	99.652	359252:360112
contig631348	3554	58.7573798144504	NDRG2	62.133	375	sp|Q640Z1|NDR4A_XENLA	86.595	373	5prime_partial	440	NW_004973818.1	155	100.000	1034224:1034378
contig36573	1128	62.9531388152078	CNOT3	90.879	307	sp|Q8K0V4|CNOT3_MOUSE	89.577	307	3prime_partial	304	NW_004974138.1	173	100.000	1:173
contig9433	1289	68.9628482972136	XRCC1	40.503	358	sp|Q9ESZ0|XRCC1_RAT	53.448	116	3prime_partial	389	NW_004974965.1	94	100.000	2377:2284
contig1429548	8484	67.9627665841876	HUWE1	82.196	2769	sp|Q7Z6Z7|HUWE1_HUMAN	83.449	2314	3prime_partial	2789	NW_004975704.1	236	98.729	29339:29574
contig248264	1592	44.7648902821317	HIGD1B	43.750	96	sp|Q5NVQ1|HIG1A_PONAB	65.957	94	complete	101	NW_004973637.1	138	100.000	292179:292316
contig46745	3558	49.2277450154451	RARRES3	47.794	136	sp|Q9HDD0|HRSL1_HUMAN	71.622	148	complete	190	NW_004973404.1	375	99.733	3883681:3883307
contig299448	844	74.7343565525384	RNASEH2A	60.938	256	sp|Q2TBT5|RNH2A_BOVIN	61.868	257	internal	281
contig1343292	3805	35.0577731092437	TBC1D17	50.741	540	sp|Q8TC07|TBC15_HUMAN	81.515	660	complete	567	NW_004974086.1	213	100.000	30745:30533
contig870773	3030	63.9960435212661	DGKA	63.995	736	sp|Q6NS52|DGKB_MOUSE	60.750	800	3prime_partial	653	NW_004973195.1	121	100.000	188:68
contig796590	14001	59.8543273350471	DNAH11	57.036	4392	sp|Q69Z23|DYH17_MOUSE	73.844	4412	5prime_partial	4479	NW_004973486.1	368	100.000	600734:601101
contig868858	1542	64.789644012945	CLN3	44.809	366	sp|Q29611|CLN3_CANLF	44.809	366	5prime_partial	378	NW_004977973.1	150	98.667	187:38
contig359980	1833	60.4030501089325	NXPH3	59.615	260	sp|P58417|NXPH1_HUMAN	74.054	185	complete	166	NW_004973484.1	498	98.996	1293735:1294232
contig231025	3114	47.8023740776388	NUMBL	56.796	618	sp|P49757|NUMB_HUMAN	73.748	659	complete	594	NW_004973262.1	719	99.026	4649452:4650170
contig1349313	1131	68.0776014109347	HOXD1	48.598	214	sp|P09022|HXA1_MOUSE	72.575	299	complete	325	NW_004973922.1	404	99.505	1067669:1067266
contig1372439	1490	41.7950435365037	OR2B3	47.541	305	sp|Q8NGX0|O11L1_HUMAN	62.092	306	complete	313	NW_004973757.1	939	100.000	82553:81615
contig1304342	732	64.7619047619048	TNNT1	75.829	211	sp|O88346|TNNT1_MOUSE	83.425	181	5prime_partial	195	NW_004976295.1	84	100.000	426:343
contig146840	791	73.9294710327456	ZNF500	62.044	137	sp|P0CG23|ZN853_HUMAN	79.699	133	5prime_partial	223	NW_004974298.1	155	100.000	132034:132188
contig48175	1367	71.970802919708	PSMB8	60.000	235	sp|P34065|PSB5_CHICK	81.250	208	5prime_partial	450	NW_004977172.1	335	100.000	2524:2190
contig483383	1337	51.1940298507463	AKR1C1	64.038	317	sp|P51857|AK1D1_HUMAN	81.288	326	5prime_partial	397	NW_004973228.1	168	100.000	518947:518780
contig715882	1470	50.4412763068568	WAS	49.495	297	sp|O00401|WASL_HUMAN	93.962	265	complete	285	NW_004973451.1	180	100.000	1226991:1226812
contig1308435	706	58.392101551481	CNFN	41.441	111	sp|Q9JI48|PLAC8_MOUSE	67.925	106	complete	112	NW_004973188.1	126	100.000	9947:10072
contig672842	2869	68.8718662952646	CCDC22	54.272	632	sp|Q9JIG7|CCD22_MOUSE	53.376	622	5prime_partial	208
contig1420724	5990	53.5291173035208	ARHGEF1	40.881	817	sp|Q9NZN5|ARHGC_HUMAN	71.041	1547	complete	1418	NW_004973536.1	448	99.777	420273:420720
contig1416538	2541	52.122641509434	POU2F2	52.097	453	sp|P15143|PO2F1_CHICK	98.033	305	5prime_partial	754	NW_004973265.1	342	100.000	12718556:12718215
contig343	1351	71.4180206794682	WDR74	56.740	319	sp|Q58D06|WDR74_BOVIN	57.367	319	internal	451	NW_004975427.1	147	99.320	188:334
contig370407	695	71.919770773639	CIC	87.245	196	sp|Q924A2|CIC_MOUSE	88.718	195	internal	232	NW_004976279.1	152	100.000	776:927
contig524470	1071	72.0670391061452	PPP1R13L	72.368	228	sp|Q5I1X5|IASPP_MOUSE	75.648	193	5prime_partial	237	NW_004976602.1	137	100.000	961:1097
contig835241	3994	43.1073304978734	FXR2	65.060	664	sp|Q61584|FXR1_MOUSE	91.728	677	complete	678	NW_004973404.1	212	100.000	1878888:1879099
contig639226	1032	75.0724637681159	ACIN1	54.478	268	sp|Q9JIX8|ACINU_MOUSE	72.727	110	5prime_partial	343	NW_004977351.1	109	100.000	109:1
contig64762	3489	46.7640320733104	EMC9	44.221	199	sp|O70378|EMC8_MOUSE	84.466	206	complete	172	NW_004973333.1	177	98.870	7202730:7202904
contig22456	1982	71.7380352644836	RFX1	80.819	537	sp|P22670|RFX1_HUMAN	81.605	511	internal	661	NW_004982115.1	59	98.305	352:294
contig47226	739	75.7412398921833	ZFPL1	67.568	148	sp|Q9DB43|ZFPL1_MOUSE	67.123	146	internal	246	NW_004975336.1	248	84.677	4975:5214
contig3443	1960	71.0137544574631	B4GALNT1	66.122	490	sp|Q00973|B4GN1_HUMAN	65.510	490	3prime_partial	115
contig368277	2878	46.3033668864977	SLC35E3	82.392	301	sp|Q1JQ66|S35E3_DANRE	77.632	304	5prime_partial	329	NW_004974031.1	263	100.000	1040868:1041130
contig1336989	1720	60.7661056297156	PHKG2	63.969	383	sp|Q16816|PHKG1_HUMAN	82.447	376	5prime_partial	371	NW_004973261.1	440	99.318	2090627:2091066
contig478	2204	71.1826008155868	GNL1	50.900	611	sp|Q4R8D2|GNL1_MACFA	58.268	254	5prime_partial	111	NW_004984159.1	73	93.151	148:220
contig1392052	1484	53.5978480161399	OR52A5	55.150	301	sp|Q8NGF1|O52R1_HUMAN	62.662	308	complete	334	NW_004973436.1	1002	100.000	373928:374929
contig146634	2335	67.9640718562874	EML3	72.507	702	sp|Q32P44|EMAL3_HUMAN	72.214	691	complete	693	NW_004977672.1	150	99.333	143:292
contig1345787	2688	59.9777034559643	TSC22D4	66.327	98	sp|O75157|T22D2_HUMAN	58.264	599	complete	753	NW_004976145.1	1988	98.843	9809:11779
contig464773	2805	51.7806267806268	DUSP2	54.313	313	sp|P28562|DUS1_HUMAN	83.285	347	5prime_partial	417	NW_004973553.1	373	100.000	291412:291784
contig15691	805	69.1831683168317	LIN37	48.374	246	sp|Q9D8N6|LIN37_MOUSE	47.951	244	complete	195	NW_004974716.1	134	98.507	581:448
contig233075	2093	74.3797709923664	BAG6	62.329	438	sp|A5D9M6|BAG6_PIG	60.688	407	5prime_partial	657	NW_004975920.1	92	100.000	2866:2957
contig34559	6990	49.3636493636494	BCL6B	51.639	366	sp|Q5ZM39|BCL6_CHICK	95.910	709	5prime_partial	229	NW_004974477.1	407	99.754	864878:864472
contig16754	3030	41.6419386745796	ANXA9	41.888	339	sp|P17785|ANXA2_CHICK	98.230	339	complete	340	NW_004973680.1	128	99.219	65481:65608
contig684319	638	62.8705148205928	MZT2A	60.684	117	sp|Q6P582|MZT2A_HUMAN	60.684	117	5prime_partial	161	NW_004973541.1	160	100.000	547132:547291
contig95515	2177	63.256880733945	ARRB2	76.812	414	sp|P17870|ARRB1_BOVIN	94.498	418	complete	419	NW_004974753.1	199	100.000	26415:26613
contig367386	806	78.2447466007416	IER2	68.085	47	sp|P17950|IER2_MOUSE	68.889	45	internal	269
contig233183	3472	47.0215827338129	TOX4	58.423	279	sp|O15405|TOX3_HUMAN	88.863	431	complete	577	NW_004973333.1	731	99.863	2760421:2759691
contig679275	1230	72.3438767234388	CDK20	57.958	333	sp|Q4KM34|CDK20_RAT	64.706	289	internal	410	NW_004974738.1	119	100.000	2714:2832
contig21379	1897	48.2631578947368	FAM151A	47.490	259	sp|Q6UXP7|F151B_HUMAN	66.541	266	5prime_partial	299	NW_004973980.1	221	99.095	213522:213742
contig309061	3963	48.8653555219365	SLC1A5	62.745	510	sp|A2VDL4|SATT_BOVIN	80.723	498	complete	180	NW_004973352.1	540	99.444	288001:287462
contig15634	1033	56.5637065637066	OR10G6	44.625	307	sp|Q8VGR8|O1052_MOUSE	57.237	304	internal	345	NW_004974221.1	953	99.580	195585:194633
contig700895	2719	43.7178545187362	RASGRP2	53.750	560	sp|Q8IV61|GRP3_HUMAN	86.057	667	complete	695	NW_004973297.1	380	100.000	2793102:2793481
contig91542	2156	39.0458545622974	MMP12	49.145	468	sp|P13943|MMP1_RABIT	60.927	453	complete	466	NW_004973254.1	248	100.000	9558004:9558251
contig814595	2087	50.7177033492823	SLC25A45	44.138	290	sp|Q6ZT89|S2548_HUMAN	73.312	311	complete	149	NW_004973290.1	447	98.658	6585656:6586102
contig861539	2317	44.1379310344828	OR5L1	54.397	307	sp|Q8VGS3|O1019_MOUSE	57.329	307	complete	322	NW_004973678.1	966	99.689	307687:306722
contig69244	753	74.4708994708995	TFPT	61.333	150	sp|Q3U1J1|TFPT_MOUSE	56.618	136	internal	251	NW_004976830.1	101	98.020	1:100
contig11365	3323	41.7017438364402	C10ORF131	40.496	121	sp|Q8CFW7|C2D2A_MOUSE	73.700	327	5prime_partial	967	NW_004973253.1	286	100.000	16035057:16034772
contig65507	5548	43.7578814627995	C11ORF58	65.217	184	sp|Q90368|SMAP_COTJA	89.017	173	complete	174	NW_004973198.1	212	100.000	3728319:3728108
contig82938	7431	40.6241592682271	ENSG00000238163	67.961	206	sp|Q9UKX7|NUP50_HUMAN	64.634	410	complete	121	NW_004973557.1	363	100.000	1432072:1432434
contig748143	2483	52.212389380531	ENSG00000250246	46.897	725	sp|Q3KR37|GRM1B_HUMAN	90.379	738	5prime_partial	781	NW_004973536.1	215	100.000	1273116:1273330
contig444793	2339	40.9479077711358	ENSG00000255613	43.750	272	sp|O18870|SMN_BOVIN	62.362	271	5prime_partial	268	NW_004973627.1	178	99.438	752099:752276
contig1311386	4198	37.5624851225899	U82695.1	48.363	397	sp|O94769|ECM2_HUMAN	72.771	415	complete	684	NW_004973518.1	491	99.185	1625850:1626340
goose	length	GC%	blastx[missing gene]	identity %	alignment length	blastx[swiss-prot]	identity %	alignment length	TransDecoder	length	blastn recent genome	alignment length	identity %	location
contig94186	6439	48.74	ABCD1	66.294	715	sp|Q9UBJ2|ABCD2_HUMAN	83.311	731	5prime_partial	726	NW_013185768.1	1220	98.852	1215127:1216342
contig17394	2209	45.71	ATL3	66.870	492	sp|Q6PA06|ATLA2_MOUSE	88.847	529	complete	562	NW_013185856.1	103	99.029	414046:414148
contig931078	6307	39.43	ADCY4	54.573	995	sp|P51828|ADCY7_HUMAN	67.923	1088	complete	1072	NW_013185734.1	128	100.000	412645:412518
contig37466	1597	42.63	AIF1	58.784	148	sp|Q9EQX4|AIF1L_MOUSE	79.054	148	5prime_partial	161	NW_013185816.1	1026	98.635	261630:262649
contig911062	693	49.57	ANKRD23	52.571	175	sp|Q7ZT11|ANKR1_CHICK	90.909	176	internal	232	NW_013185654.1	104	99.038	3775393:3775290
contig1045713	6396	41.62	AP2A1	79.592	980	sp|P17427|AP2A2_MOUSE	95.740	939	complete	940	NW_013185657.1	141	100.000	18145708:18145848
contig125546	2645	48.07	APLP1	52.752	218	sp|Q06335|APLP2_MOUSE	78.209	670	5prime_partial	692	NW_013185747.1	187	98.930	1771062:1771248
contig935413	2924	44.82	ARAF	61.818	605	sp|P05625|RAF1_CHICK	98.764	647	complete	648	NW_013185665.1	137	99.270	10675457:10675593
contig105091	3801	46.77	ARHGEF25	66.168	334	sp|O75962|TRIO_HUMAN	85.185	810	complete	858	NW_013185810.1	1927	99.792	1590833:1592759
contig683967	1109	79.32	ATP6AP1	51.698	265	sp|Q15904|VAS1_HUMAN	51.698	265	internal	370
contig134279	6008	61.12	AVIL	62.670	809	sp|P02640|VILI_CHICK	89.390	820	complete	l	NW_013185731.1	77	100.000	4336852:4336776
contig1089324	3180	58.44	AVPR2	43.234	303	sp|P97926|OXYR_MOUSE	75.071	353	5prime_partial	417	NW_013185658.1	618	100.000	14327351:14327968
contig320395	627	77.94	BBS1	45.860	157	sp|Q3V3N7|BBS1_MOUSE	48.408	157	internal	209
contig3301	3146	43.06	BCAT2	62.363	364	sp|P54687|BCAT1_HUMAN	75.194	387	complete	388
contig1067079	2640	35.15	BGN	60.131	306	sp|Q3ZBN5|ASPN_BOVIN	77.358	371	complete	372	NW_013186014.1	1233	99.919	132417:133649
contig571033	2542	47.98	BRSK1	73.046	742	sp|Q69Z98|BRSK2_MOUSE	89.824	737	complete	706	NW_013185781.1	295	98.644	2026079:2026373
contig295918	1850	47.06	CA11	57.483	294	sp|P61215|CAH10_MOUSE	99.390	328	complete	329	NW_013185685.1	345	100.000	4694503:4694159
contig1088620	609	66.18	CALM3	99.329	149	sp|P0DP23|CALM1_HUMAN	99.329	149	5prime_partial	179	NW_013185659.1	4845	99.587	13802339:13807179
contig424349	773	48.97	CD37	41.143	175	sp|P27701|CD82_HUMAN	58.986	217	complete	241	NW_013185657.1	311	100.000	12293178:12292868
contig37510	2051	45.13	CD97	41.099	382	sp|O95490|AGRL2_HUMAN	93.900	541	5prime_partial	552	NW_013185664.1	89	96.629	12321330:12321242
contig587613	1069	68.84	CDC42EP5	62.963	54	sp|Q9H3Q1|BORG4_HUMAN	65.909	220	3prime_partial	207	NW_013185659.1	2364	99.577	8844423:8846784
contig922003	5272	37.63	CDH24	54.373	789	sp|O93319|CAD11_CHICK	99.242	792	complete	793	NW_013185686.1	190	94.737	4894007:4894195
contig323783	799	66.08	CDKN2D	46.809	141	sp|Q60772|CDN2C_MOUSE	78.981	157	complete	167	NW_013185741.1	111	100.000	3121421:3121531
contig90910	2358	60.69	CEBPE	40.647	278	sp|P49715|CEBPA_HUMAN	58.678	363	5prime_partial	382	NW_013185657.1	302	99.338	2605167:2605468
contig97412	5968	57.06	CORO1A	65.245	469	sp|Q9ULV4|COR1C_HUMAN	94.703	472	complete	972	NW_013185666.1	297	100.000	1115569:1115273
contig1095225	2579	66.77	CPT1C	55.614	766	sp|Q924X2|CPT1B_MOUSE	71.838	767	5prime_partial	808	NW_013185944.1	704	99.716	604496:603793
contig1111096	2055	49.61	CYP2F1	54.839	465	sp|P10632|CP2C8_HUMAN	58.144	485	5prime_partial	536
contig310544	2121	51.22	DNAJC4	42.466	73	sp|P81999|DJB11_CANLF	93.255	341	5prime_partial	377	NW_013185741.1	204	81.373	3710201:3710019
contig702026	1594	59.61	DOC2A	61.151	417	sp|P70610|DOC2B_RAT	85.024	414	complete	399	NW_013185859.1	93	100.000	246064:245972
contig102149	14921	42.87	DOCK6	67.053	2070	sp|Q8R1A4|DOCK7_MOUSE	91.870	2128	5prime_partial	2092	NW_013185675.1	952	99.790	687404:686454
contig91270	2895	52.97	DUSP9	50.660	379	sp|Q16828|DUS6_HUMAN	93.899	377	complete	383	NW_013185706.1	1944	98.611	579597:577676
contig113948	3698	39.42	EGLN2	68.398	231	sp|Q9GZT9|EGLN1_HUMAN	85.662	272	5prime_partial	296	NW_013185659.1	1211	99.587	242663:241453
contig910215	6256	44.24	EPN1	50.444	563	sp|Q8CHU3|EPN2_MOUSE	70.665	617	complete	593	NW_013185670.1	592	99.831	8476917:8476326
contig86078	1393	65.11	ERF	52.228	404	sp|A1YF15|ETV3_GORGO	85.459	392	internal	464	NW_013186084.1	245	88.571	111045:110801
contig12727	4961	43.55	FAM120C	61.017	885	sp|Q9NZB2|F120A_HUMAN	87.825	1117	5prime_partial	1094	NW_013185740.1	428	100.000	3289001:3289428
contig973548	851	77.05	FBXL19	67.754	276	sp|Q6PB97|FXL19_MOUSE	68.116	276	internal	284	NW_013185666.1	456	100.000	2284771:2285226
contig141583	2431	46.43	FERMT3	54.082	686	sp|Q9BQL6|FERM1_HUMAN	80.798	677	5prime_partial	768
contig1069143	4969	38.23	FGD1	42.772	404	sp|Q96M96|FGD4_HUMAN	75.391	768	complete	761	NW_013185665.1	144	99.306	8561915:8562058
contig122020	2734	52.14	FOXA3	86.607	112	sp|O42097|FOXA2_ORYLA	64.494	445	complete	440	NW_013185725.1	808	99.876	1894050:1893243
contig4928	2627	57.45	FOXH1	53.922	102	sp|Q61080|FOXF1_MOUSE	89.275	345	complete	408	NW_013185655.1	619	99.838	21077547:21078165
contig1822	2522	51.33	GDI1	87.696	447	sp|P50397|GDIB_BOVIN	94.382	445	5prime_partial	484	NW_013185724.1	109	100.000	214046:214154
contig941583	2177	47.52	GLS2	73.420	538	sp|O94925|GLSK_HUMAN	97.043	541	complete	555	NW_013185739.1	301	99.668	119753:120053
contig91641	6631	49.17	GMPR2	80.580	345	sp|P36959|GMPR1_HUMAN	87.246	345	complete	346	NW_013185762.1	1037	99.807	2479328:2478292
contig587763	1760	58.14	GPR173	74.233	326	sp|Q9I918|GP173_DANRE	73.636	330	complete	381	NW_013185692.1	2742	99.745	5269086:5271827
contig906460	3386	48.98	GSK3A	83.516	364	sp|Q5YJC2|GSK3B_SPECI	97.543	407	5prime_partial	449	NW_013185858.1	327	97.554	1583445:1583125
contig143105	4187	37.88	HAS1	53.249	554	sp|Q92819|HYAS2_HUMAN	94.384	552	complete	553	NW_013185886.1	415	99.759	105104:105518
contig302836	1274	73.61	HIF3A	66.268	418	sp|Q9Y2N7|HIF3A_HUMAN	66.268	418	internal	425
contig76603	484	56.88	HIGD1C	62.295	61	sp|Q9JLR9|HIG1A_MOUSE	68.493	73	internal	162	NW_013185705.1	195	100.000	1573027:1573221
contig208	10660	45.08	HOMEZ	42.237	152	sp|A2T7S4|ZHX1_PONPY	77.993	877	complete	876	NW_013185800.1	906	100.000	2253423:2254328
contig295027	3356	41.35	HOOK2	50.562	712	sp|Q86VS8|HOOK3_HUMAN	95.549	719	5prime_partial	746
contig1061168	1420	59.66	HSPB6	50.360	139	sp|Q05557|CRYAB_ANAPL	98.851	174	complete	174	NW_013185736.1	307	99.674	1821263:1820957
contig299131	1032	77.58	IGLON5	54.545	264	sp|A6NGN9|IGLO5_HUMAN	54.545	264	5prime_partial	332	NW_013185747.1	127	100.000	2637680:2637806
contig725357	1528	44.87	IRAK1	40.084	237	sp|O43187|IRAK2_HUMAN	55.967	243	3prime_partial	298	NW_013185658.1	169	98.817	12689970:12689802
contig1041251	3974	61.96	IRF2BP1	48.164	463	sp|Q6PCG7|I2BLB_XENLA	64.305	748	complete	744	NW_013185659.1	713	99.299	1670350:1671061
contig829216	2767	57.4	IRF9	60.748	107	sp|Q90871|IRF8_CHICK	86.344	227	complete	208
contig15527	4356	55.13	ITPKC	63.087	298	sp|P27987|IP3KB_HUMAN	85.979	378	complete	620	NW_013185657.1	300	100.000	9396961:9397260
contig91214	5335	50.99	KANK2	55.328	244	sp|Q14678|KANK1_HUMAN	64.647	1007	complete	1194	NW_013185788.1	571	99.825	2129944:2130514
contig1064586	2892	48.7	KCNAB3	68.317	404	sp|Q9PWR1|KCAB1_CHICK	97.756	401	complete	402	NW_013185801.1	341	98.827	1754292:1754632
contig739224	1746	42.6	KCNK4	51.880	266	sp|O95069|KCNK2_HUMAN	93.431	411	complete	423	NW_013185667.1	391	99.488	7893480:7893090
contig185477	4277	41.68	KCNK6	44.561	285	sp|O00180|KCNK1_HUMAN	90.179	336	5prime_partial	358
contig833164	2198	64.38	KCNN4	45.185	405	sp|Q9UGI6|KCNN3_HUMAN	87.679	560	5prime_partial	708	NW_013185883.1	144	100.000	698426:698569
contig21100	2001	43.41	KDELR1	84.434	212	sp|Q5ZKX9|ERD22_CHICK	100.000	212	complete	213	NW_013185677.1	443	99.549	5388698:5388256
contig833929	1235	61.23	KIFC2	45.511	323	sp|Q9BVG8|KIFC3_HUMAN	88.439	346	5prime_partial	361	NW_013185782.1	146	100.000	578555:578700
contig40607	1614	66.42	KIRREL2	41.216	444	sp|Q96J84|KIRR1_HUMAN	78.654	431	5prime_partial	529	NW_013186084.1	1192	99.581	148177:149368
contig325736	2818	63.52	KLC2	73.588	602	sp|Q9NSK0|KLC4_HUMAN	77.446	603	5prime_partial	759	NW_013185709.1	106	100.000	5381233:5381128
contig698523	1052	68.25	KMT5C	72.059	272	sp|Q86Y97|KMT5C_HUMAN	72.059	272	3prime_partial	284	NW_013185725.1	2696	99.963	372637:375332
contig1053907	6020	44.65	KREMEN2	46.110	347	sp|Q96MU8|KREM1_HUMAN	73.363	443	complete	451	NW_013185811.1	420	100.000	2133542:2133123
contig21813	2153	46.1	LOC100555519	40.299	201	sp|Q9Y6K8|KAD5_HUMAN	79.359	562	5prime_partial	627	NW_013185680.1	143	100.000	1358510:1358652
contig1020332	2729	50.07	MACROD1	57.477	214	sp|Q3UYG8|MACD2_MOUSE	57.796	481	complete	463	NW_013185703.1	184	99.457	333023:332840
contig1004142	2079	54.23	MAMSTR	72.727	33	sp|Q8IZQ8|MYCD_HUMAN	66.897	580	3prime_partial	552	NW_013185901.1	907	100.000	257625:256719
contig99933	8564	44.67	MAP3K10	65.245	633	sp|Q3U1V8|M3K9_MOUSE	81.353	1035	5prime_partial	1060	NW_013185659.1	210	100.000	1191536:1191745
contig156474	3537	42.15	MAP4K1	63.522	318	sp|Q9Y4K4|M4K5_HUMAN	89.044	858	5prime_partial	878	NW_013185856.1	115	100.000	698793:698907
contig14583	10639	43.26	MAPK3	88.150	346	sp|P28482|MK01_HUMAN	99.143	350	complete	369	NW_013185666.1	8137	99.619	8439504:8447625
contig372010	501	63.69	MARCH9	90.000	100	sp|Q9P2E8|MARH4_HUMAN	93.431	137	5prime_partial	162	NW_013185861.1	196	95.408	896282:896476
contig143172	1250	69.11	METTL21B	58.095	210	sp|Q96AZ1|EFMT3_HUMAN	58.095	210	5prime_partial	254
contig977819	1494	73.35	MMP14	77.708	480	sp|P50281|MMP14_HUMAN	77.708	480	internal	498
contig46776	391	81.98	MRPL52	69.231	39	sp|Q4V7Q1|RM52_XENLA	78.378	37	internal	131	NW_013186195.1	108	100.000	36921:37028
contig114991	7602	45.46	MYH14	67.614	1936	sp|P35580|MYH10_HUMAN	96.002	1976	complete	1977	NW_013185677.1	176	100.000	3398587:3398762
contig192203	5691	43.26	NFATC4	50.081	621	sp|Q12968|NFAC3_HUMAN	74.359	1092	complete	1090	NW_013185657.1	1028	100.000	3246099:3245072
contig21034	3379	47.01	NR1H2	68.090	398	sp|Q9Z0Y9|NR1H3_MOUSE	82.888	374	complete	410	NW_013185867.1	730	100.000	966187:966916
contig938642	3085	61.46	NTN5	48.571	315	sp|Q90922|NET1_CHICK	97.304	408	5prime_partial	420	NW_013185677.1	178	95.506	527530:527353
contig1133133	3882	50.76	ORAI3	54.064	283	sp|Q5ZLW2|ORAI2_CHICK	99.611	257	complete	259	NW_013185666.1	1601	99.938	2208365:2206766
contig179700	4833	64.89	PACS1	58.732	899	sp|O88588|PACS1_RAT	58.909	898	5prime_partial	901	NW_013185832.1	102	98.039	97220:97119
contig1020254	2984	39.77	PALM3	42.697	89	sp|Q9JHU2|PALMD_MOUSE	55.776	554	complete	550	NW_013186007.1	86	98.837	118253:118168
contig1009897	4205	45.1	PARP2	41.955	491	sp|P26446|PARP1_CHICK	96.730	581	complete	577	NW_013185667.1	829	99.759	9220497:9219669
contig53667	2455	60.41	PIM2	60.902	266	sp|P26794|PIM1_RAT	85.342	307	5prime_partial	361	NW_013185837.1	716	98.603	270506:271221
contig960500	7132	60.73	PLXNA3	67.026	1856	sp|Q9UIW2|PLXA1_HUMAN	88.358	1864	complete	1899	NW_013185757.1	234	99.573	1880163:1879930
contig102093	10959	54.5	PLXNB3	55.181	1245	sp|O43157|PLXB1_HUMAN	63.129	2205	complete	2204	NW_013185839.1	335	99.701	154041:153707
contig831007	1252	65.26	PNCK	68.060	335	sp|Q63450|KCC1A_RAT	88.338	343	5prime_partial	364	NW_013185868.1	899	98.554	913880:914774
contig905978	6169	44.46	PODNL1	49.321	442	sp|Q7Z5L7|PODN_HUMAN	75.429	525	5prime_partial	576	NW_013185675.1	97	100.000	3931165:3931069
contig20064	1837	60.49	POU5F1	55.607	214	sp|A7Y7W2|PO5F3_CHICK	96.911	259	5prime_partial	260	NW_013185761.1	264	100.000	1363552:1363289
contig143195	6530	41.83	PPFIA3	62.077	1242	sp|Q13136|LIPA1_HUMAN	89.491	1237	complete	1232
contig580477	621	75.8	PPP1R3E	47.518	141	sp|Q8BRJ4|PPR3E_MOUSE	47.183	142	5prime_partial	154	NW_013185676.1	831	96.631	8147162:8146332
contig1042920	5641	38.63	PPP6R1	55.083	659	sp|Q5F471|PP6R3_CHICK	98.625	873	complete	874	NW_013185657.1	187	99.465	17992485:17992671
contig1004072	2039	43.14	PRDX2	76.382	199	sp|P0CB50|PRDX1_CHICK	99.497	199	complete	200	NW_013185675.1	384	100.000	7771314:7771697
contig54849	4728	39.34	PRKACA	93.162	351	sp|Q9YI37|SUCB1_COLLI	96.985	398	complete	352	NW_013185680.1	330	100.000	3852724:3853053
contig54818	3353	60.4	PRRG2	46.970	66	sp|O08586|PTEN_MOUSE	100.000	173	complete	233	NW_013185656.1	280	100.000	9711602:9711881
contig963230	1137	80.96	PRSS8	46.484	256	sp|Q9ESD1|PRSS8_MOUSE	45.914	257	internal	379	NW_013185747.1	799	99.249	1916983:1917780
contig18374	3499	43.18	PRX	54.651	86	sp|Q8IVF2|AHNK2_HUMAN	49.833	299	3prime_partial	975	NW_013185665.1	615	99.512	1757179:1757791
contig585148	1746	62.66	PSPN	43.750	96	sp|P97463|NRTN_MOUSE	65.934	91	complete	123	NW_013185960.1	3117	99.872	420183:417068
contig113891	2726	67.06	PTGIR	49.434	265	sp|P70263|PD2R_MOUSE	57.784	334	5prime_partial	388	NW_013185815.1	223	100.000	1906070:1906292
contig91925	7698	62.02	PTPRH	47.482	278	sp|P70289|PTPRV_MOUSE	37.074	1702	complete	2272	NW_013185837.1	138	98.551	934916:935052
contig43164	3194	45.95	RAB1B	92.574	202	sp|P62820|RAB1A_HUMAN	99.512	205	complete	206	NW_013185831.1	1942	99.588	1525639:1527578
contig312788	3028	41.01	RAB3D	77.169	219	sp|P20337|RAB3B_HUMAN	83.562	219	complete	253	NW_013185694.1	232	100.000	2897207:2896976
contig58411	2437	68.24	RBCK1	51.119	536	sp|E6ZIJ1|HOIL1_DICLA	52.104	689	5prime_partial	670	NW_013186046.1	333	100.000	5859:6191
contig1059688	2999	44.7	RCN3	60.000	285	sp|Q05186|RCN1_MOUSE	82.562	281	complete	325	NW_013185679.1	1810	99.503	4614581:4616387
contig322328	1909	47.28	RGL3	48.961	539	sp|Q9NZL6|RGL1_HUMAN	89.635	521	5prime_partial	562	NW_013185816.1	217	100.000	1078464:1078680
contig324692	2657	62.07	RNF181	40.000	80	sp|Q9D0C1|RN115_MOUSE	84.064	251	complete	225
contig931201	6337	37.48	RPS6KA4	68.061	717	sp|Q5F3L1|KS6A5_CHICK	98.479	789	complete	790	NW_013185655.1	708	99.435	20188663:20189370
contig1035361	2713	41.9	RRAS	68.750	192	sp|P62070|RRAS2_HUMAN	97.525	202	5prime_partial	276	NW_013185750.1	610	100.000	3259929:3259320
contig977733	3775	45.13	S1PR5	47.397	365	sp|P21453|S1PR1_HUMAN	85.946	370	complete	380
contig94174	4065	38.05	SERPINI2	40.365	384	sp|Q90935|NEUS_CHICK	96.829	410	5prime_partial	441	NW_013185670.1	208	99.038	982826:983033
contig419809	691	78.1	SLC22A17	42.466	146	sp|A6NKX4|S22AV_HUMAN	62.097	124	internal	230	NW_013185810.1	1035	99.034	1198423:1199455
contig671175	1298	61.64	SLC6A16	43.390	295	sp|Q9H1V8|S6A17_HUMAN	91.813	342	3prime_partial	343	NW_013185759.1	478	100.000	1715356:1714879
contig95783	2044	67.02	SLC6A8	74.483	580	sp|O18875|SC6A8_BOVIN	74.310	580	5prime_partial	626	NW_013185692.1	265	94.340	12284:12538
contig125357	2114	48.61	SLC7A7	75.403	496	sp|Q92536|YLAT2_HUMAN	79.317	498	complete	519	NW_013185663.1	333	100.000	2547979:2548311
contig325775	2806	47.24	SNX15	62.698	126	sp|Q96S38|KS6C1_HUMAN	71.739	782	5prime_partial	828	NW_013185667.1	1584	99.747	8751306:8752889
contig312476	716	55.08	SPRED3	57.143	119	sp|Q924S7|SPRE2_MOUSE	93.151	146	5prime_partial	199	NW_013185831.1	177	100.000	1412829:1412653
contig15981	1358	72.45	STX4	50.183	273	sp|Q08850|STX4_RAT	51.648	273	5prime_partial	347	NW_013185753.1	1026	97.563	55572:54571
contig78834	3868	45.88	SYN1	74.085	328	sp|Q63537|SYN2_RAT	83.898	354	complete	595	NW_013185740.1	159	100.000	1365632:1365474
contig185438	1176	61.07	SYNGR4	44.156	154	sp|Q5R703|SNG1_PONAB	74.661	221	5prime_partial	250	NW_013185670.1	1823	99.287	9613172:9614989
contig912184	2426	42.98	SYT5	65.409	318	sp|A0A075F932|SYT1_ANSCY	99.289	422	complete	425	NW_013185658.1	170	100.000	2774851:2775020
contig334610	2259	51.46	TBX6	59.296	199	sp|P79779|TBX6L_CHICK	96.927	358	complete	453	NW_013185666.1	247	100.000	11732881:11733127
contig931221	3529	44.79	TEAD2	66.829	410	sp|P48984|TEAD4_CHICK	92.220	437	5prime_partial	513	NW_013185750.1	696	99.569	428563:429256
contig1123009	2657	58.76	TEP1	47.320	194	sp|F1MNN4|FBXW7_BOVIN	78.517	391	complete	131	NW_013186137.1	849	100.000	55164:54316
contig1068766	2403	62.3	TIMM29	58.503	147	sp|Q9BSF4|TIM29_HUMAN	58.503	147	5prime_partial	178	NW_013186196.1	901	98.557	1:892
contig1098403	2097	67.38	TIMP1	43.085	188	sp|O42146|TIMP2_CHICK	97.475	198	complete	220	NW_013185781.1	203	100.000	1617336:1617134
contig293851	3159	41.84	TMC4	48.719	687	sp|Q5YCC5|TMC7_CHICK	81.688	699	5prime_partial	690	NW_013185677.1	184	100.000	4460017:4459834
contig326428	1485	64.11	TMEM150A	55.556	261	sp|Q28BP2|T150A_XENTR	56.089	271	5prime_partial	292	NW_013185654.1	658	99.544	6666751:6666094
contig46198	1474	57.62	TMEM91	56.962	79	sp|A2ANU3|SYNG1_MOUSE	86.047	258	complete	259	NW_013185725.1	1764	98.016	2700836:2702591
contig310219	1833	71.68	TRMT1	68.126	571	sp|Q9NXH9|TRM1_HUMAN	68.126	571	5prime_partial	591
contig16823	780	77.52	TRPT1	62.780	223	sp|Q3ZBM7|TRPT1_BOVIN	61.111	234	5prime_partial	256
contig75962	1187	70.92	TSPAN31	73.756	221	sp|Q12999|TSN31_HUMAN	73.756	221	5prime_partial	303	NW_013185661.1	1557	98.394	22179:23733
contig101109	7100	46.81	TSSK4	40.625	320	sp|O70279|DGC14_MOUSE	72.204	313	complete	323	NW_013185736.1	312	99.038	1744131:1744442
contig919834	2181	63.92	TUBB4A	97.418	426	sp|P07437|TBB5_HUMAN	100.000	426	5prime_partial	483	NW_013185708.1	107	100.000	3435378:3435272
contig767844	2024	42.33	TULP2	52.434	267	sp|P50607|TUB_HUMAN	76.524	443	5prime_partial	438	NW_013185750.1	2637	99.962	3098207:3095571
contig906582	4647	38	USP11	49.564	573	sp|Q2HJE4|UBP15_BOVIN	95.597	954	5prime_partial	975	NW_013185892.1	168	100.000	999176:999343
contig39175	1564	74.6	WRAP53	55.615	374	sp|Q3SWZ7|WAP53_BOVIN	53.600	375	complete	495
contig768740	1116	56.21	YIPF2	49.660	294	sp|Q5RBL0|YIPF1_PONAB	83.630	281	complete	361
contig1025481	5721	47.82	YPEL3	89.076	119	sp|Q2YDI3|YPEL2_BOVIN	100.000	119	5prime_partial	235	NW_013185859.1	3160	98.734	4162:1019
contig5795	1023	72.03	ZNF784	40.571	175	sp|Q5EBL2|ZN628_HUMAN	58.270	393	internal	342	NW_013186198.1	510	98.824	14137:13629
contig100172	6881	59.59	ZSWIM4	69.384	601	sp|Q80TC6|ZSWM5_MOUSE	89.683	1008	5prime_partial	1018	NW_013185675.1	3677	99.510	7992083:7995755
contig99907	3195	42.59	ASF1B	70.588	204	sp|Q3C1E9|ASF1_CHICK	100.000	204	complete	205	NW_013185672.1	380	99.474	112499:112121
contig1035429	5833	43.81	ATP2B3	80.523	1263	sp|Q01814|AT2B2_HUMAN	92.755	1256	complete	1257	NW_013185740.1	1043	99.233	475713:474671
contig12884	3417	58.07	BCL7C	47.059	221	sp|Q9BQE9|BCL7B_HUMAN	88.889	207	complete	208	NW_013185666.1	173	99.422	2057080:2057252
contig409024	416	36.99	CCDC88B	49.383	81	sp|Q3V6T2|GRDN_HUMAN	91.667	108	internal	139	NW_013185774.1	151	100.000	2098260:2098410
contig40032	1250	50.6	CHMP4A	64.563	206	sp|Q5ZHP5|CHM4B_CHICK	97.549	204	complete	230	NW_013185926.1	132	100.000	787450:787319
contig842379	620	42.86	CNTD2	41.584	101	sp|P43449|CCNA2_CHICK	100.000	147	5prime_partial	158
contig100729	3777	40	DENND1C	46.854	604	sp|Q6P3S1|DEN1B_HUMAN	76.508	779	5prime_partial	831	NW_013185767.1	128	99.219	2696287:2696160
contig1116311	11532	39.94	DNAH2	40.105	3229	sp|Q63170|DYH7_RAT	57.983	3232	3prime_partial	3191	NW_013185890.1	213	100.000	773994:773782
contig1048748	3387	39.47	EFS	43.200	125	sp|Q14511|CASL_HUMAN	76.500	200	complete	177	NW_013185791.1	250	99.600	1805:1556
contig106051	2281	49.61	ELK1	56.849	146	sp|P41970|ELK3_HUMAN	88.561	271	complete	274	NW_013185706.1	368	100.000	3269456:3269823
contig91601	1187	67.73	EMP3	48.571	70	sp|O35912|EMP3_MOUSE	50.000	70	5prime_partial	201
contig168728	2415	46.73	EPS8L1	40.042	472	sp|Q99K30|ES8L2_MOUSE	62.174	460	complete	556	NW_013185898.1	134	100.000	1050911:1050778
contig140457	1863	44.96	ESRRA	64.986	357	sp|P62508|ERR3_HUMAN	97.052	441	complete	436	NW_013185667.1	418	100.000	7223260:7222843
contig160130	1421	40.38	FAM98C	48.120	133	sp|Q80VD1|FA98B_MOUSE	70.149	201	3prime_partial	116	NW_013185668.1	437	100.000	3449793:3449357
contig1077516	4525	47.37	FBRS	46.639	238	sp|Q8WXX7|AUTS2_HUMAN	89.278	886	5prime_partial	981	NW_013185666.1	244	100.000	7168898:7169141
contig316762	385	75	FGF21	43.038	79	sp|Q9JJN1|FGF21_MOUSE	45.570	79	internal	128
contig1126523	3072	66.02	FKBPL	41.558	77	sp|Q32PZ3|UN45A_RAT	75.190	923	5prime_partial	933	NW_013185690.1	700	99.714	1822633:1823332
contig37223	758	76.74	FUZ	45.082	122	sp|Q2HZX7|FUZZY_XENTR	57.143	70	complete	179
contig77507	1578	69.39	GAPDHS	76.276	333	sp|Q5MJ86|G3P2_DANRE	82.388	335	5prime_partial	382	NW_013185931.1	406	99.015	685785:686190
contig577649	671	54.9	GNG8	62.857	70	sp|P50150|GBG4_HUMAN	88.000	75	5prime_partial	161	NW_013185824.1	706	98.867	467498:466799
contig40952	2630	50.7	GRAMD1A	44.986	718	sp|Q3KR37|GRM1B_HUMAN	90.095	737	complete	750	NW_013185747.1	118	100.000	3577001:3577118
contig825548	1100	53.04	HSD17B14	40.196	102	sp|Q5ZJZ5|BDH_CHICK	99.145	234	complete	243	NW_013185763.1	164	100.000	1477220:1477057
contig752195	1278	51.29	IRF3	42.857	105	sp|O14896|IRF6_HUMAN	80.556	288	3prime_partial	284	NW_013185810.1	391	99.233	988682:988292
contig69816	2399	61.28	JPH4	47.860	514	sp|Q8WXH2|JPH3_HUMAN	85.920	696	3prime_partial	699	NW_013185882.1	703	98.862	198435:197739
contig17840	2082	53.96	JUNB	46.286	350	sp|P18870|JUN_CHICK	94.408	304	complete	316
contig647714	1734	53.14	KCND1	73.156	488	sp|Q9NZV8|KCND2_HUMAN	92.784	485	3prime_partial	488	NW_013185757.1	573	99.476	1054898:1054326
contig910221	2607	45.44	KCNJ14	67.622	349	sp|P52186|KCNJ2_CHICK	99.297	427	complete	428	NW_013185670.1	1086	97.974	7614011:7612927
contig1140359	10641	46.94	KMT2B	50.429	815	sp|Q03164|KMT2A_HUMAN	77.462	3554	internal	3548	NW_013186153.1	975	90.872	48219:49189
contig1088573	2688	47.97	LRP10	41.188	522	sp|O88204|LRP3_RAT	75.806	620	3prime_partial	764	NW_013185676.1	1234	99.757	2341529:2342762
contig91256	6608	43.19	LRRC8E	59.975	812	sp|A5PK13|LRC8C_BOVIN	90.535	803	complete	803	NW_013185680.1	274	98.540	5627550:5627278
contig977819	1494	73.35	MMP25	77.708	480	sp|P50281|MMP14_HUMAN	77.708	480	internal	498	NW_013185666.1	286	100.000	5756989:5756704
contig1018811	1125	62.94	MYL6B	73.856	153	sp|P02607|MYL6_CHICK	96.026	151	complete	152	NW_013192573.1	219	100.000	1:219
contig849523	404	77.15	NPHS1	47.059	102	sp|Q8BR86|KIRR3_MOUSE	39.048	105	internal	135
contig707154	1705	38.82	NTF4	44.974	189	sp|P25433|NTF3_CHICK	94.163	257	complete	271	NW_013185679.1	1484	99.663	2910858:2909376
contig1069086	6477	39.6	NUCB1	62.255	408	sp|P80303|NUCB2_HUMAN	84.412	417	5prime_partial	478	NW_013185679.1	101	99.010	6836080:6836180
contig12174	3634	46.93	PDZD4	52.326	774	sp|Q9UPQ7|PZRN3_HUMAN	85.082	858	5prime_partial	905
contig1065058	2349	46.13	PELI3	64.744	468	sp|Q96FA3|PELI1_HUMAN	99.282	418	complete	462	NW_013185831.1	213	99.531	1905395:1905183
contig3541	3552	70.3	PLCB3	76.404	445	sp|Q9NQ66|PLCB1_HUMAN	59.172	845	5prime_partial	1147
contig975063	7255	42.66	PLEKHA4	65.323	124	sp|Q6IQ23|PKHA7_HUMAN	70.833	1128	5prime_partial	1296
contig55040	3140	39.23	PLPPR2	50.809	309	sp|Q32ZL2|PLPR5_HUMAN	90.000	310	5prime_partial	355
contig979148	726	43.9	PRDX5	41.212	165	sp|Q9XEX2|PRX2B_ARATH	100.000	162	5prime_partial	179
contig92186	12487	41.63	PRR14	53.030	132	sp|Q5THK1|PR14L_HUMAN	51.166	643	complete	1382	NW_013185666.1	7853	99.809	10258438:10250587
contig1122141	1185	76.43	PRRC2A	61.979	192	sp|Q6MG48|PRC2A_RAT	61.458	192	internal	395
contig161141	886	74.35	PRSS53	49.286	196	sp|Q5K4E3|POLS2_HUMAN	48.544	206	internal	296	NW_013185747.1	799	99.249	1916983:1917780
contig569794	1095	74.32	PSMB11	52.632	209	sp|P34065|PSB5_CHICK	84.651	215	5prime_partial	270	NW_013186257.1	53	100.000	16118:16066
contig305925	2733	53.8	PSME1	40.476	252	sp|Q5F3J5|PSME3_CHICK	100.000	252	5prime_partial	283
contig71618	849	47.18	RAB2B	89.796	196	sp|Q90965|RAB2A_CHICK	100.000	198	complete	213	NW_013185728.1	658	98.936	2518279:2518936
contig309982	3703	40.5	RASGRP4	46.400	625	sp|O95267|GRP1_HUMAN	74.937	798	5prime_partial	804
contig1059583	865	75.58	REC8	52.727	165	sp|O95072|REC8_HUMAN	52.727	165	complete	199
contig1050133	1596	47.84	REM2	44.479	326	sp|P55042|RAD_HUMAN	74.914	291	5prime_partial	329	NW_013186035.1	621	99.356	22262:21642
contig1130884	4014	36.02	RPGRIP1	40.925	281	sp|Q68CZ1|FTM_HUMAN	73.143	350	complete	376	NW_013185846.1	116	100.000	1364359:1364244
contig994183	3925	49.75	SLC25A23	66.811	461	sp|Q5XH95|SCMC2_XENTR	82.205	517	complete	540	NW_013185708.1	2353	97.875	77456:79794
contig771823	965	42.87	SLC26A10	46.686	169	sp|O43511|S26A4_HUMAN	84.775	289	3prime_partial	248	NW_013185744.1	1521	98.422	2959927:2958431
contig104744	2571	42.31	SLC44A4	51.939	722	sp|B0JZD0|CTL5_XENTR	83.590	713	5prime_partial	756	NW_013185802.1	248	100.000	2212114:2212361
contig78072	1797	71.94	SLC7A8	69.462	465	sp|Q9QXW9|LAT2_MOUSE	66.802	494	complete	528
contig13423	5712	49.45	SPHK2	51.813	193	sp|Q8CI15|SPHK1_MOUSE	55.647	363	5prime_partial	453	NW_013185685.1	999	99.499	6539108:6540105
contig143553	3282	40.4	SPIB	62.205	127	sp|Q6PKU1|SPI1_PIG	82.222	270	complete	267	NW_013185657.1	2352	99.235	11256356:11254006
contig38502	1762	57.51	STX10	60.101	198	sp|Q5ZL19|STX6_CHICK	97.980	198	3prime_partial	199	NW_013185928.1	2286	99.694	321814:319529
contig160664	2774	62.08	STXBP2	63.830	564	sp|Q6R748|STXB1_CHICK	98.404	564	complete	581
contig69146	884	74.18	SYP	58.296	223	sp|Q5YJC1|SYPH_SPECI	58.744	223	5prime_partial	283	NW_013185692.1	280	100.000	2135762:2136041
contig90927	2389	69.02	TBC1D10B	78.392	398	sp|Q4KMP7|TB10B_HUMAN	78.392	398	internal	797	NW_013186001.1	360	98.889	67153:67512
contig925718	5443	46.11	TCF19	46.939	49	sp|Q5F3R2|KDM5B_CHICK	94.481	1522	5prime_partial	1570	NW_013185860.1	1914	97.858	1321193:1323086
contig945580	1495	51.27	TRIB3	50.676	296	sp|Q5GLH2|TRIB2_BOVIN	96.501	343	5prime_partial	422	NW_013185664.1	1671	100.000	5971115:5972785
contig120706	4570	41.77	TRPM4	43.328	1154	sp|Q9NZQ8|TRPM5_HUMAN	67.961	1133	complete	1169	NW_013185730.1	669	99.701	2463161:2462494
contig98109	937	77.23	TTC5	47.667	300	sp|Q0P5H9|TTC5_BOVIN	47.333	300	5prime_partial	307
contig298373	2067	53.91	TTC9C	50.000	154	sp|Q3V038|TTC9A_MOUSE	82.759	174	5prime_partial	184	NW_013185657.1	191	98.429	6494768:6494957
contig314631	3088	65.64	TTYH1	47.564	431	sp|Q6P1U2|TTYH2_XENTR	64.831	563	5prime_partial	479	NW_013186038.1	222	99.099	108184:108405
contig1144592	364	76.84	UBL4A	69.863	73	sp|B2GV38|UBL4A_RAT	69.863	73	internal	121
contig12164	1004	67.13	YIF1A	58.559	222	sp|Q9CX30|YIF1B_MOUSE	81.532	222	5prime_partial	280	NW_013186336.1	91	100.000	9240:9330
contig1099729	1624	46.1	ZNF385A	47.967	369	sp|Q9H6B1|Z385D_HUMAN	96.456	395	complete	396	NW_013185936.1	71	88.732	299609:299539
contig102240	3120	41.6906820365034	NFE2	42.492	313	sp|Q16236|NF2L2_HUMAN	64.407	472	complete	455	NW_013185660.1	1211	100.000	10100556:10099346
contig351738	924	52.5350593311758	OR52N4	48.276	290	sp|Q96RD2|O52B2_HUMAN	65.965	285	5prime_partial	301	NW_013185966.1	903	96.124	438256:437376
contig176876	1042	70.7177033492823	CGREF1	47.788	113	sp|Q99674|CGRE1_HUMAN	55.000	80	5prime_partial	255	NW_013186112.1	297	99.327	8546:8250
contig942575	532	76.0747663551402	OPA3	57.831	166	sp|Q1L9A2|OPA3_DANRE	77.228	101	5prime_partial	167
contig107232	391	75.1269035532995	SCAND1	56.863	51	sp|O14709|ZN197_HUMAN	56.667	90	internal	131
contig290525	1051	70.8728652751423	RCE1	76.512	281	sp|Q9Y256|FACE2_HUMAN	79.149	235	5prime_partial	311
contig100194	651	71.4067278287462	FIS1	52.206	136	sp|Q3T0I5|FIS1_BOVIN	53.719	121	5prime_partial	158	NW_013186097.1	103	99.029	61521:61623
contig12888	2378	40.4451910961781	PIP4P1	50.355	282	sp|Q3SZ48|TM55A_BOVIN	92.126	254	5prime_partial	295	NW_013185663.1	151	100.000	2058257:2058407
contig288345	5415	45.7733480989295	SOAT2	49.130	517	sp|P35610|SOAT1_HUMAN	69.891	548	complete	552	NW_013185779.1	287	93.728	2372733:2373002
contig17779	3489	48.1672394043528	SIX5	56.446	287	sp|Q9UIU6|SIX4_HUMAN	86.331	417	5prime_partial	533	NW_013185709.1	807	99.876	1055126:1054320
contig1052183	1347	74	MPDU1	63.948	233	sp|Q9R0Q9|MPU1_MOUSE	63.362	232	5prime_partial	360
contig842717	1519	43.1011826544021	EPSTI1	45.312	256	sp|Q96J88|ESIP1_HUMAN	44.737	266	complete	285	NW_013185688.1	185	98.919	4239057:4239241
contig104701	4574	44.6580729735635	PLOD3	59.724	725	sp|P24802|PLOD1_CHICK	93.973	730	complete	731	NW_013185741.1	167	100.000	2241678:2241512
contig351738	924	52.5350593311758	OR52N2	52.824	301	sp|Q96RD2|O52B2_HUMAN	65.965	285	5prime_partial	301	NW_013185966.1	903	96.124	438256:437376
contig1133137	1745	54.6910755148741	ACP4	44.886	352	sp|Q5NVF6|PPAL_PONAB	67.229	415	5prime_partial	406	NW_013187608.1	233	100.000	876:644
contig271149	1364	76.1521580102414	GRWD1	63.934	366	sp|Q810D6|GRWD1_MOUSE	64.658	365	internal	455
contig105916	8021	58.6241276171486	PRODH2	44.015	259	sp|Q9WU79|PROD_MOUSE	71.396	437	complete	128	NW_013185914.1	384	99.219	411072:411455
contig973814	1461	58.1284153005464	CIB4	41.011	178	sp|Q99828|CIB1_HUMAN	75.401	187	complete	171	NW_013185972.1	420	99.048	253069:253488
contig1078007	2093	41.7461832061069	GPR137	55.864	324	sp|O60478|G137B_HUMAN	88.251	383	complete	386	NW_013185659.1	371	100.000	2283282:2283652
contig673008	1695	73.0859835100118	ABHD16B	58.222	450	sp|Q1JPD2|ABHGA_BOVIN	70.789	558	internal	565
contig101817	1794	72.1758486366166	SMG9	75.064	389	sp|Q5PQS6|SMG9_RAT	76.042	384	5prime_partial	503	NW_013186271.1	86	100.000	12214:12129
contig11784	2212	45.5530474040632	RCOR2	59.073	496	sp|Q9P2K3|RCOR3_HUMAN	94.141	495	5prime_partial	552	NW_013185667.1	347	100.000	3469040:3469386
contig96615	1422	68.5614035087719	IDO1	44.910	167	sp|Q6ZQW0|I23O2_HUMAN	63.415	164	5prime_partial	185	NW_013185822.1	242	97.934	417898:417657
contig1064253	2141	67.5839552238806	KDM6B	81.171	632	sp|Q5NCY0|KDM6B_MOUSE	87.835	559	5prime_partial	325	NW_013186074.1	134	98.507	127681:127548
contig17765	3662	53.1241473396999	ITGB7	49.202	752	sp|P32592|ITB2_BOVIN	67.067	750	complete	774	NW_013185660.1	249	100.000	15040293:15040045
contig994415	2709	58.5914454277286	PAX8	60.754	451	sp|O57685|PAX2A_XENLA	83.817	482	5prime_partial	597	NW_013185654.1	216	99.537	6482145:6482360
contig1077674	2424	53.3168520807581	MAP3K11	53.889	720	sp|Q5TCX8|M3K21_HUMAN	76.620	787	internal	808	NW_013185659.1	503	100.000	1200069:1200571
contig80973	1009	69.8616600790514	TMEM147	64.878	205	sp|Q6DFI2|TM147_XENLA	70.051	197	3prime_partial	245	NW_013186205.1	43	100.000	30146:30104
contig919434	1123	77.6198934280639	SCYL1	57.558	344	sp|Q28FH2|SCYL1_XENTR	56.620	355	internal	375
contig1055668	1058	78.13383600377	PSRC1	45.588	136	sp|Q29RJ9|PSRC1_BOVIN	42.520	127	5prime_partial	296
contig17792	2757	70.0724637681159	FAM131C	52.066	121	sp|Q8BWU3|F131A_MOUSE	58.640	353	3prime_partial	496	NW_013185670.1	296	99.324	6284559:6284854
contig279429	1386	72.7141828653708	CADM4	77.112	367	sp|Q66KX2|CADM4_XENLA	71.350	363	5prime_partial	437
contig68962	1928	70.8959088555153	B4GALNT2	45.435	460	sp|Q00973|B4GN1_HUMAN	67.161	472	5prime_partial	480
contig105438	4197	68.9761904761905	BAZ2A	61.304	1181	sp|Q9UIF9|BAZ2A_HUMAN	62.190	685	5prime_partial	591	NW_013185999.1	176	97.159	121142:121314
contig160063	2621	44.359756097561	PCMTD2	94.460	361	sp|Q5R7K4|PCMD2_PONAB	94.152	342	complete	362	NW_013185749.1	380	100.000	871001:871380
contig5166	1466	62.1511232130701	ZNF583	62.305	321	sp|Q9XSR1|ZN252_CANLF	62.040	353	5prime_partial	355	NW_013185677.1	933	93.998	1633559:1634488
contig290710	723	70.9366391184573	PHF23	86.585	82	sp|A5D962|PHF23_BOVIN	89.062	64	5prime_partial	122
contig1008126	4522	47.4475138121547	ANKRD45	42.667	75	sp|Q90593|GRP78_CHICK	98.072	415	complete	115	NW_013185748.1	345	100.000	2571735:2571391
contig17328	675	74.9262536873156	GATA1	87.097	124	sp|P17678|GATA1_CHICK	75.349	215	3prime_partial	206	NW_013186224.1	150	99.333	19453:19304
contig100180	448	63.1929046563193	IGHV1-2	48.352	91	sp|P84751|HVM63_MOUSE	51.974	152	internal	150	NW_013186116.1	273	93.773	1258:989
contig100181	402	64.1975308641975	IGHV4-34	40.385	104	sp|P01764|HV323_HUMAN	66.667	102	internal	134	NW_013186116.1	308	91.234	1296:990
contig926362	5171	40.3169694626981	ABCB5	55.371	1266	sp|P08183|MDR1_HUMAN	73.280	1250	complete	1291	NW_013185735.1	209	100.000	797488:797280
contig102585	1650	67.5741076830006	DDX39A	89.953	428	sp|Q5ZHZ0|DX39B_CHICK	99.299	428	complete	429
contig105352	1573	77.4111675126904	PELP1	57.755	490	sp|Q8IZL8|PELP1_HUMAN	56.531	490	internal	525
contig952073	1672	73.6716417910448	PRKCSH	65.631	515	sp|O08795|GLU2B_MOUSE	80.667	150	internal	558
contig103576	5515	44.7082276187024	GTF2IRD2	54.217	415	sp|P78347|GTF2I_HUMAN	80.514	1011	complete	970	NW_013185753.1	186	100.000	3175395:3175210
contig74902	859	73.7819025522042	MED25	84.000	225	sp|Q6GP15|MED25_XENLA	86.207	203	internal	287
contig280218	4748	39.3601347084824	TMEM30B	52.199	341	sp|Q5F362|CC50A_CHICK	95.614	342	5prime_partial	347	NW_013185662.1	217	99.078	578832:579047
contig672782	580	56.4322469982847	S100A5	54.444	90	sp|Q98953|S10A6_CHICK	96.591	88	complete	120	NW_013186008.1	163	97.546	160156:160316
contig2402	2157	63.287037037037	IKBKG	59.930	287	sp|Q95KU9|NEMO_BOVIN	57.965	226	3prime_partial	326	NW_013186283.1	79	97.468	15805:15727
contig673008	1695	73.0859835100118	ABHD16A	70.609	558	sp|Q1JPD2|ABHGA_BOVIN	70.789	558	internal	565
contig565302	1109	73.4712230215827	PPP1R12C	65.644	326	sp|Q3UMT1|PP12C_MOUSE	69.517	269	internal	370
contig740105	1457	74.7260273972603	GRIPAP1	44.333	300	sp|Q4V328|GRAP1_HUMAN	70.085	117	internal	486
contig199156	1004	43.9920556107249	BRMS1	58.140	215	sp|Q5ZLL9|BRM1L_CHICK	91.022	323	5prime_partial	333	NW_013185725.1	131	100.000	1004003:1004133
contig133745	6838	52.7408273644204	AQP6	54.274	234	sp|A8W649|AQP5_PIG	75.665	263	3prime_partial	239	NW_013185974.1	714	99.160	313303:314016
contig82638	637	71.40625	RBM42	94.245	139	sp|Q0P5L0|RBM42_BOVIN	94.444	126	5prime_partial	172	NW_013186298.1	169	100.000	679:847
contig135419	2165	74.3542435424354	HCFC1	79.518	664	sp|P51610|HCFC1_HUMAN	83.926	591	internal	722	NW_013186159.1	207	100.000	9921:10127
contig1002945	4590	68.4737644241237	WDR6	45.638	745	sp|Q5XFW6|WDR6_RAT	46.164	743	5prime_partial	448	NW_013185692.1	165	99.394	90253:90417
contig938217	4058	39.8424033489288	ARHGAP11B	70.423	213	sp|Q6P4F7|RHGBA_HUMAN	49.089	1043	5prime_partial	1027	NW_013185668.1	1586	99.433	3349819:3348234
contig1124410	861	80.2083333333333	MBD1	52.344	128	sp|Q9Z2E2|MBD1_MOUSE	51.587	126	internal	288
contig571565	1204	53.6868268434134	OR7C1	40.391	307	sp|Q8NHC5|O14AG_HUMAN	49.677	310	5prime_partial	157	NW_013186061.1	217	88.479	178166:177950
contig1026245	1213	57.6480263157895	DBP	52.743	237	sp|Q16534|HLF_HUMAN	90.975	277	5prime_partial	361	NW_013185685.1	345	99.710	3781575:3781232
contig101577	4735	66.7792317433516	CHD3	86.209	1588	sp|Q12873|CHD3_HUMAN	86.744	1554	5prime_partial	486	NW_013186074.1	213	98.592	86087:85876
contig70527	1622	49.6	AKR1C3	62.461	317	sp|P51857|AK1D1_HUMAN	80.675	326	complete	327	NW_013185665.1	167	99.401	11047393:11047227
contig549568	2483	57.4416733708769	KCTD13	67.073	328	sp|Q9H3F6|BACD3_HUMAN	97.887	284	5prime_partial	344	NW_013185666.1	221	100.000	876223:876443
contig36211	883	53.1602708803612	COX4I2	45.000	180	sp|P13073|COX41_HUMAN	70.760	171	complete	172	NW_013186021.1	177	98.870	34454:34628
contig324287	2192	51.0706150341686	ARG1	59.375	320	sp|Q91553|ARGN1_XENLA	76.292	329	5prime_partial	353	NW_013185668.1	211	100.000	1393084:1393294
contig57204	1927	50.6217616580311	CABP5	72.414	174	sp|Q9JLK7|CABP1_MOUSE	91.189	227	complete	227	NW_013185666.1	181	100.000	10593149:10592969
contig43095	1141	68.2692307692308	NELFE	62.500	376	sp|Q0V898|NELFE_BOVIN	77.419	124	5prime_partial	323
contig200054	1619	49.0135635018496	OR1C1	42.715	302	sp|Q8NHC7|O14CZ_HUMAN	47.883	307	complete	364	NW_013186091.1	710	98.592	31712:32421
contig285741	725	43.4065934065934	CPA3	54.132	242	sp|P09955|CBPB1_PIG	70.124	241	internal	242	NW_013185699.1	125	100.000	49231:49107
contig1017167	544	78.4277879341865	THAP8	66.316	95	sp|Q8NA92|THAP8_HUMAN	69.412	85	internal	182
contig909335	1299	73.5023041474654	RASIP1	60.386	414	sp|Q3U0S6|RAIN_MOUSE	60.859	396	internal	433
contig290610	879	75.8503401360544	ZNF653	85.897	156	sp|Q6YND2|ZN653_MOUSE	89.583	144	5prime_partial	256
contig93599	977	74.2857142857143	NANOS2	69.091	55	sp|P60321|NANO2_HUMAN	69.091	55	internal	326
contig991144	3284	49.5588682689382	ECT2L	46.452	155	sp|Q8IX29|FBX16_HUMAN	71.731	283	complete	370	NW_013185717.1	227	99.119	634898:634672
contig134822	755	62.9287598944591	TIMM17B	84.615	169	sp|O60830|TI17B_HUMAN	87.975	158	complete	167
contig700966	3566	70.4398991314094	LMTK3	48.571	560	sp|Q80YE4|LMTK1_MOUSE	66.667	681	internal	1189	NW_013185890.1	488	98.975	84140:84627
contig923478	2856	48.8282616299405	ALAS2	66.983	527	sp|P07997|HEM1_CHICK	94.620	632	complete	636	NW_013185786.1	276	99.638	2570792:2570517
contig92486	4273	47.0065481758653	EHBP1L1	67.742	186	sp|Q8NDI1|EHBP1_HUMAN	81.140	1246	complete	1209	NW_013185856.1	919	100.000	1294031:1294949
contig972386	1760	66.2507090187181	SLC52A1	41.907	451	sp|Q5E9R1|S52A3_BOVIN	59.619	473	5prime_partial	316	NW_013186035.1	728	99.725	98134:97407
contig1097930	1228	76.7668562144598	B3GAT3	66.667	333	sp|P58158|B3GA3_MOUSE	65.165	333	5prime_partial	331
contig1016107	1082	77.3271889400922	EPOR	42.258	310	sp|Q2KL21|EPOR_CANLF	42.517	294	internal	361
contig16808	6037	42.4834437086093	PXDNL	61.480	1446	sp|Q3UQ28|PXDN_MOUSE	87.059	1445	5prime_partial	1524	NW_013185664.1	1506	100.000	634027:632522
contig963991	654	71.0806697108067	INO80E	60.331	121	sp|Q8NA92|THAP8_HUMAN	69.412	85	5prime_partial	172
contig1003723	2546	41.8203216947823	EFEMP2	53.422	453	sp|Q12805|FBLN3_HUMAN	78.702	493	5prime_partial	503	NW_013185774.1	266	99.624	2315792:2315527
contig1045443	1889	57.7167019027484	SLC25A18	66.879	314	sp|Q9H936|GHC1_HUMAN	82.515	326	complete	323	NW_013185668.1	174	99.425	9536639:9536466
contig924587	1161	75.6872852233677	RNF31	61.433	363	sp|Q924T7|RNF31_MOUSE	63.422	339	internal	388
contig351738	924	52.5350593311758	OR52B4	56.597	288	sp|Q96RD2|O52B2_HUMAN	65.965	285	5prime_partial	301	NW_013185966.1	903	96.124	438256:437376
contig80424	3519	41.3401476433844	PIWIL4	51.321	795	sp|A6N7Y9|PIWL1_CHICK	90.261	842	complete	868	NW_013185666.1	218	100.000	4971696:4971913
contig117406	4036	41.0002475860361	KHNYN	45.515	301	sp|Q5ZLE9|N4BP1_CHICK	81.590	918	5prime_partial	928	NW_013185734.1	1768	99.830	1248317:1250084
contig154935	1079	72.2735674676525	BTBD18	57.447	188	sp|B2RXH4|BTBDI_HUMAN	63.043	138	5prime_partial	327	NW_013185679.1	142	99.296	54428:54287
contig71107	2928	55.5783009211873	OLIG1	64.198	81	sp|Q90XB3|OLIG2_CHICK	88.411	302	5prime_partial	334	NW_013185672.1	265	86.792	8778417:8778153
contig301319	619	67.0418006430868	PRLH	76.471	34	sp|P81278|PRRP_RAT	86.667	30	internal	207	NW_013185684.1	225	100.000	2189152:2188928
contig1030693	794	73.6511919698871	STK19	48.913	184	sp|P49842|STK19_HUMAN	48.366	153	5prime_partial	200
contig103016	7357	45.6521739130435	SLC43A1	57.942	554	sp|Q0VCM6|LAT4_BOVIN	84.386	570	complete	563	NW_013185758.1	203	100.000	225523:225725
contig199510	2687	44.275092936803	ADH4	64.439	374	sp|P80467|ADHX_SAAHA	91.153	373	5prime_partial	374	NW_013185993.1	263	100.000	356899:356637
contig302955	1339	70.4172876304024	KRI1	57.882	425	sp|Q0V8M0|KRI1_BOVIN	60.235	425	5prime_partial	436
contig125453	563	67.6678445229682	CD2BP2	63.934	61	sp|O95400|CD2B2_HUMAN	63.333	60	5prime_partial	134	NW_013188885.1	88	100.000	444:531
contig1046133	3333	57.9136690647482	LYL1	58.915	129	sp|P24899|TAL1_CHICK	93.836	292	5prime_partial	299	NW_013185675.1	420	100.000	6879309:6879728
contig1115210	7294	44.1003151980266	GPR108	50.758	528	sp|Q8BUV8|GP107_MOUSE	74.340	530	complete	179	NW_013185903.1	537	99.255	58554:58018
contig134035	1986	47.1593765711413	GNB2	90.588	340	sp|P79959|GBB1_XENLA	99.118	340	complete	341	NW_013185829.1	219	100.000	622850:622632
contig324061	1910	72.0334553058024	PRMT5	77.636	626	sp|O14744|ANM5_HUMAN	77.636	626	internal	637
contig18325	2592	73.3333333333333	AXL	60.859	792	sp|P30530|UFO_HUMAN	61.518	764	5prime_partial	844
contig717377	1007	72.3762376237624	CYB561D1	47.418	213	sp|Q641Y1|C56D2_RAT	73.404	188	5prime_partial	247
contig48382	772	75.0967741935484	MEGF8	65.116	258	sp|Q9QYP0|MEGF8_RAT	67.442	258	internal	257	NW_013186760.1	151	100.000	1845:1695
contig101109	7100	46.8112065324511	TSSK1B	62.928	321	sp|O70279|DGC14_MOUSE	72.204	313	complete	121	NW_013185666.1	290	100.000	9058528:9058817
contig279692	884	69.1093573844419	CALML6	47.651	149	sp|P0DP23|CALM1_HUMAN	94.631	149	complete	150	NW_013185724.1	450	94.667	295039:294590
contig1059397	1340	76.6195085629188	SPNS1	70.647	402	sp|Q08DX7|SPNS1_BOVIN	71.891	402	3prime_partial	447
contig768549	1458	64.9555099247091	ARR3	58.974	390	sp|P49407|ARRB1_HUMAN	94.737	418	5prime_partial	474	NW_013185777.1	199	100.000	281409:281607
contig913319	996	73.3733733733734	STAC2	58.117	308	sp|Q8R1B0|STAC2_MOUSE	58.140	301	5prime_partial	297
contig449213	1119	71.8360071301248	RELA	72.699	326	sp|P98152|TF65_CHICK	90.000	320	internal	373	NW_013186094.1	133	100.000	58605:58737
contig181694	1435	72.3922114047288	SOWAHB	61.783	157	sp|A6NEL2|SWAHB_HUMAN	61.783	157	internal	479	NW_013185813.1	1283	99.844	128894:127612
contig270850	3263	62.1555419473362	PGAM2	81.423	253	sp|Q5ZLN1|PGAM1_CHICK	98.425	254	5prime_partial	184	NW_013185974.1	245	99.592	383335:383091
contig1078302	1229	71.7532467532468	OXA1L	44.568	359	sp|Q8BGA9|OXA1L_MOUSE	47.812	320	5prime_partial	393	NW_013186301.1	142	100.000	13664:13523
contig131301	2261	41.1660777385159	CHRNB1	41.897	506	sp|P26153|ACHB4_CHICK	96.809	470	complete	490	NW_013185678.1	985	99.594	8013185:8012202
contig62903	1108	74.977497749775	TP53	58.333	300	sp|P10360|P53_CHICK	88.070	285	5prime_partial	347	NW_013186321.1	188	98.936	8804:8617
contig918274	1981	67.4899193548387	THOC6	67.593	324	sp|Q86W42|THOC6_HUMAN	67.593	324	complete	378	NW_013186383.1	75	97.333	5763:5690
contig148908	3756	40.5426975259377	SH2D6	41.525	118	sp|Q9YGC1|BLNK_CHICK	81.818	418	complete	408	NW_013185654.1	158	99.367	2295753:2295910
contig102554	4267	41.1007025761124	GPR45	55.652	345	sp|Q9BZJ6|GPR63_HUMAN	80.668	419	complete	420	NW_013185770.1	1260	100.000	253027:254286
contig371040	357	63.6111111111111	CIART	73.034	89	sp|Q3TQ03|CIART_MOUSE	76.404	89	5prime_partial	112
contig31172	1560	37.9398592450416	ACY3	45.875	303	sp|Q5R9E0|ACY2_PONAB	73.482	313	complete	320	NW_013185859.1	239	99.582	667906:668144
contig160411	2741	47.9956268221574	AIF1L	82.963	135	sp|Q9EQX4|AIF1L_MOUSE	81.818	143	5prime_partial	142	NW_013185816.1	165	100.000	259998:260162
contig270696	1370	72.0320466132556	PHF1	74.564	287	sp|Q9Z1B8|PHF1_MOUSE	74.913	287	5prime_partial	363
contig1105802	1027	77.4757281553398	MUS81	47.959	294	sp|Q640B4|MUS81_XENTR	47.651	298	internal	343
contig571565	1204	53.6868268434134	OR11H6	41.479	311	sp|Q8NHC5|O14AG_HUMAN	49.677	310	5prime_partial	157	NW_013186061.1	217	88.479	178166:177950
contig928124	1157	74.3103448275862	NOSIP	66.113	301	sp|Q3SWY5|NOSIP_BOVIN	65.894	302	5prime_partial	359	NW_013186533.1	71	91.549	1886:1816
contig1439	3454	67.1102111657507	ARHGAP27	52.255	909	sp|Q6ZUM4|RHG27_HUMAN	52.159	903	3prime_partial	105	NW_013185894.1	311	98.714	590634:590944
contig105574	1014	70.5014749262537	SRRM2	73.950	238	sp|Q9UQ35|SRRM2_HUMAN	79.605	152	internal	338
contig4369	7229	48.7278761061947	LSR	46.234	385	sp|Q71H61|ILDR2_HUMAN	70.416	649	5prime_partial	668	NW_013185656.1	685	99.854	12001413:12002097
contig1012625	2448	71.3994288045696	TNS2	65.226	532	sp|Q63HR2|TNS2_HUMAN	68.478	460	5prime_partial	357
contig71009	1842	71.2737127371274	CXXC1	71.933	652	sp|Q9P0U4|CXXC1_HUMAN	79.837	491	internal	614	NW_013186204.1	187	100.000	21652:21466
contig114229	2687	58.9591078066914	CUTA	59.574	141	sp|O60888|CUTA_HUMAN	70.455	88	complete	180	NW_013186069.1	121	98.347	182157:182277
contig143486	2122	47.8588235294118	SRSF9	69.792	192	sp|Q5ZML3|SRSF1_CHICK	100.000	195	5prime_partial	271	NW_013185808.1	197	100.000	1689130:1688934
contig685905	829	70.3125	CDIPT	56.872	211	sp|O14735|CDIPT_HUMAN	60.234	171	complete	219
contig18259	3014	40.6363937686443	ARL4D	62.189	201	sp|P61213|ARL4A_MOUSE	96.257	187	5prime_partial	251	NW_013185712.1	655	100.000	1899476:1898822
contig112361	2179	48.4417965169569	CHRM1	48.837	516	sp|P49578|ACM3_CHICK	93.271	639	complete	640	NW_013185659.1	1826	99.726	3874387:3876212
contig1041504	1306	45.912910618793	PSMA8	80.876	251	sp|Q3ZBG0|PSA7_BOVIN	97.095	241	5prime_partial	259	NW_013185749.1	137	100.000	2407160:2407296
contig73569	2118	72.3715228665724	SART1	69.957	699	sp|O43290|SNUT1_HUMAN	69.914	698	5prime_partial	326	NW_013186253.1	80	100.000	4931:5010
contig1005459	853	53.8551401869159	CFL1	98.621	145	sp|P45592|COF1_RAT	99.310	145	5prime_partial	146
contig143339	1932	44.702842377261	PLSCR3	57.547	212	sp|P58195|PLS1_RAT	72.464	276	complete	309	NW_013185699.1	221	100.000	1001875:1002095
contig571565	1204	53.6868268434134	OR10V1	41.379	290	sp|Q8NHC5|O14AG_HUMAN	49.677	310	5prime_partial	157	NW_013186061.1	217	88.479	178166:177950
contig11554	2325	69.4587628865979	TBC1D10C	57.612	335	sp|Q4KMP7|TB10B_HUMAN	79.328	387	internal	775	NW_013186335.1	122	97.541	10615:10736
contig916885	782	74.0127388535032	ALKBH7	67.033	182	sp|Q9BT30|ALKB7_HUMAN	63.934	183	5prime_partial	221
contig742057	324	73.0886850152905	DNAJC30	68.085	94	sp|P59041|DJC30_MOUSE	69.767	86	internal	108
contig145805	3087	54.4336569579288	RNF183	42.268	97	sp|E7ERA6|RN223_HUMAN	52.571	175	complete	270	NW_013185820.1	810	99.877	302139:302948
contig793495	1486	75.1511081262592	DCAF11	54.382	502	sp|Q5R7H5|DCA11_PONAB	59.901	404	5prime_partial	478	NW_013186373.1	194	98.969	5819:6012
contig909059	6635	40.4790599578186	ACAP1	50.830	783	sp|Q5ZK62|ACAP2_CHICK	96.778	776	5prime_partial	803	NW_013185730.1	212	100.000	4098935:4099146
contig986486	5516	42.1634354049647	NOVA2	67.625	522	sp|Q9JKN6|NOVA1_MOUSE	99.687	319	3prime_partial	175	NW_013185668.1	301	99.003	6030205:6030505
contig90976	3124	42.9485129517109	RMND5B	71.247	393	sp|Q80YQ8|RMD5A_MOUSE	95.396	391	5prime_partial	101
contig961606	2480	58.2762786951269	TNFAIP8L2	58.065	186	sp|Q63511|KCNJ9_RAT	82.517	286	complete	144	NW_013185837.1	432	98.380	1169793:1170219
contig14280	1317	73.7121212121212	NCKAP5L	51.648	455	sp|Q9HCH0|NCK5L_HUMAN	51.549	452	5prime_partial	429	NW_013185925.1	214	99.065	664441:664228
contig161779	3231	55.4421768707483	BEST2	67.016	382	sp|O76090|BEST1_HUMAN	62.667	525	complete	757	NW_013185679.1	1174	99.830	167715:166542
contig910215	6256	44.2402939766736	ENTHD1	64.474	152	sp|Q8CHU3|EPN2_MOUSE	70.665	617	complete	593	NW_013185670.1	595	99.664	8476507:8477101
contig64002	574	80.4159445407279	ABT1	53.191	141	sp|Q4KLM5|ABT1_RAT	49.153	118	internal	192
contig674374	4595	44.8890822096564	SLC12A6	76.311	1106	sp|Q28677|S12A4_RABIT	84.259	1080	5prime_partial	1175	NW_013185791.1	244	100.000	1399500:1399743
contig1088673	2637	63.4848484848485	KLC3	67.684	393	sp|Q9NSK0|KLC4_HUMAN	76.962	599	3prime_partial	102
contig97231	8499	38.7908727358269	CLIC1	66.946	239	sp|Q9Y696|CLIC4_HUMAN	94.862	253	5prime_partial	607	NW_013185657.1	406	100.000	9057991:9057586
contig1132190	4293	41.8063314711359	ABHD4	58.434	332	sp|Q5RBI4|ABHD5_PONAB	80.240	334	complete	335	NW_013185693.1	664	97.289	1346705:1347351
contig954511	4310	70.693252956179	GDPD3	54.264	258	sp|P61625|ITAL_BOVIN	41.942	1061	5prime_partial	1061	NW_013186462.1	49	97.959	5187:5235
contig80290	2501	60.0239616613419	DVL2	64.777	741	sp|B1WAP7|DVL3_XENTR	92.410	527	complete	713	NW_013186037.1	427	99.766	180967:181393
contig182026	2300	40.2084237950499	FAM89B	50.435	115	sp|Q08AY9|FA89A_XENLA	83.908	87	5prime_partial	130	NW_013185828.1	160	100.000	1702639:1702798
contig993638	2704	50.5725895825637	ZDHHC11	47.843	255	sp|Q8R0N9|ZDHC1_MOUSE	72.347	311	complete	573	NW_013185676.1	538	96.840	887604:887084
contig639586	679	51.7595307917889	COX7A1	57.353	68	sp|P13184|CX7A2_BOVIN	70.732	82	5prime_partial	134	NW_013185662.1	92	100.000	589759:589850
contig199953	4157	54.2067307692308	PLD2	57.701	461	sp|O08684|PLD1_CRIGR	79.615	1040	complete	1038	NW_013185670.1	234	99.145	2158848:2158615
contig335308	1083	48.8950276243094	METTL21A	67.431	218	sp|Q8WXB1|MT21A_HUMAN	67.431	218	5prime_partial	235	NW_013185660.1	399	99.499	14020301:14019903
contig985945	3408	48.6953972442099	TAOK2	73.031	749	sp|Q5F2E8|TAOK1_MOUSE	98.604	788	complete	812	NW_013185859.1	290	100.000	1498622:1498333
contig114643	1589	48.3040201005025	MORC1	50.784	510	sp|Q69ZX6|MOR2A_MOUSE	90.381	499	internal	530	NW_013185914.1	190	100.000	100030:99841
contig186843	842	60.9467455621302	UXT	61.314	137	sp|Q9UBK9|UXT_HUMAN	61.765	136	complete	146
contig303243	5851	47.1814144174923	SHANK1	56.869	888	sp|Q9UPX8|SHAN2_HUMAN	77.859	1373	complete	1772	NW_013185657.1	2417	99.876	16809566:16811982
contig351738	924	52.5350593311758	OR51A7	45.704	291	sp|Q96RD2|O52B2_HUMAN	65.965	285	5prime_partial	301	NW_013185966.1	903	96.124	438256:437376
contig290569	3675	60.4132680804785	NDRG2	62.133	375	sp|Q640Z1|NDR4A_XENLA	86.154	390	complete	309	NW_013185676.1	928	99.353	1751824:1752750
contig99361	1160	65.7781599312124	CNOT3	99.032	310	sp|O75175|CNOT3_HUMAN	99.032	310	3prime_partial	318
contig4197	910	75.5750273822563	XRCC1	59.009	222	sp|Q9ESZ0|XRCC1_RAT	56.633	196	internal	304	NW_013188712.1	118	94.915	118:1
contig1029876	8462	69.4979326639102	HUWE1	85.309	2784	sp|Q7Z6Z7|HUWE1_HUMAN	85.161	2453	3prime_partial	2797	NW_013186237.1	182	99.451	17541:17360
contig76603	484	56.8788501026694	HIGD1B	50.847	59	sp|Q9JLR9|HIG1A_MOUSE	68.493	73	internal	162	NW_013185705.1	195	100.000	1573027:1573221
contig1035290	8677	52.2004608294931	RARRES3	46.309	149	sp|Q4VNC0|AT135_HUMAN	62.179	624	complete	170	NW_013185730.1	271	100.000	4595414:4595144
contig54666	959	74.1164241164241	RNASEH2A	59.410	271	sp|Q2TBT5|RNH2A_BOVIN	63.095	252	internal	320
contig989301	3334	36.4998501648187	TBC1D17	48.452	646	sp|Q8TC07|TBC15_HUMAN	80.087	688	complete	668	NW_013185658.1	213	100.000	5794248:5794036
contig14936	2736	63.3807959109164	DGKA	61.047	611	sp|Q9Y6T7|DGKB_HUMAN	74.149	646	3prime_partial	828	NW_013185822.1	242	99.587	510262:510021
contig1054463	13739	50.4002328627565	DNAH11	61.210	4380	sp|Q9NYC9|DYH9_HUMAN	78.352	4356	5prime_partial	4378	NW_013185929.1	874	99.886	707796:706923
contig101421	1846	74.6890210924824	CLN3	52.736	402	sp|Q13286|CLN3_HUMAN	56.296	135	5prime_partial	434
contig612172	615	57.2815533980583	NXPH3	67.526	194	sp|P58417|NXPH1_HUMAN	73.684	190	5prime_partial	195	NW_013185979.1	525	99.429	74224:73700
contig113684	3243	47.2889710412816	NUMBL	56.726	617	sp|P49757|NUMB_HUMAN	75.267	655	complete	591	NW_013185657.1	706	99.858	7661532:7660827
contig75570	2287	60.9170305676856	HOXD1	62.602	123	sp|P49639|HXA1_HUMAN	69.868	302	complete	323	NW_013185661.1	359	100.000	4273044:4272686
contig571565	1204	53.6868268434134	OR2B3	43.189	301	sp|Q8NHC5|O14AG_HUMAN	49.677	310	5prime_partial	157	NW_013186061.1	217	88.479	178166:177950
contig83776	1019	63.9921722113503	TNNT1	77.682	233	sp|Q75ZZ6|TNNT1_PIG	84.689	209	complete	262
contig93700	1034	69.0453230472517	ZNF500	62.238	143	sp|Q6A085|ZN629_MOUSE	61.951	205	5prime_partial	207	NW_013186198.1	488	77.869	14389:13907
contig7392	1098	69.7547683923706	PSMB8	57.438	242	sp|P34065|PSB5_CHICK	82.203	236	3prime_partial	331	NW_013186257.1	53	100.000	16118:16066
contig70527	1622	49.6	AKR1C1	64.038	317	sp|P51857|AK1D1_HUMAN	80.675	326	complete	327	NW_013185665.1	167	99.401	11047393:11047227
contig93904	4427	42.7539503386004	WAS	49.829	293	sp|O00401|WASL_HUMAN	93.487	261	complete	506	NW_013185921.1	522	100.000	62089:61568
contig1018084	740	58.5464333781965	CNFN	42.202	109	sp|Q9NZF1|PLAC8_HUMAN	74.074	108	complete	113	NW_013185766.1	126	100.000	85705:85830
contig15039	1502	69.9003322259136	CCDC22	52.079	457	sp|Q4V909|CCD22_DANRE	48.458	454	5prime_partial	434
contig1559	7227	47.3167358229599	ARHGEF1	40.959	813	sp|Q9NZN5|ARHGC_HUMAN	72.219	1555	complete	1527	NW_013185736.1	487	99.795	855773:855287
contig339267	2013	51.984126984127	POU2F2	57.412	371	sp|P31362|PO2F3_MOUSE	78.673	422	5prime_partial	434	NW_013185736.1	192	99.479	956503:956312
contig330852	1316	69.6739954510993	WDR74	61.478	379	sp|Q6RFH5|WDR74_HUMAN	64.672	351	5prime_partial	400	NW_013189387.1	147	100.000	359:213
contig747614	914	70.7742639040349	CIC	92.079	202	sp|Q924A2|CIC_MOUSE	94.652	187	5prime_partial	274
contig1120052	776	75.4813863928113	PPP1R13L	75.446	224	sp|Q5I1X5|IASPP_MOUSE	77.128	188	5prime_partial	238
contig945644	2873	40.7510431154381	FXR2	65.211	664	sp|Q61584|FXR1_MOUSE	92.136	674	5prime_partial	675	NW_013185670.1	215	98.605	4940738:4940952
contig960723	1118	76.5388046387154	ACIN1	53.571	224	sp|Q9JIX8|ACINU_MOUSE	83.721	86	5prime_partial	369
contig200901	1159	53.2702237521515	EMC9	43.627	204	sp|Q32KL5|EMC8_BOVIN	82.692	208	5prime_partial	231	NW_013186021.1	160	98.750	20316:20157
contig314296	1822	68.6575342465754	RFX1	87.831	567	sp|P22670|RFX1_HUMAN	87.411	564	5prime_partial	589	NW_013188430.1	158	98.101	499:655
contig961603	1961	65.3258655804481	ZFPL1	65.663	166	sp|Q0VFM0|ZFPL1_XENTR	70.290	138	5prime_partial	259
contig68962	1928	70.8959088555153	B4GALNT1	67.797	472	sp|Q00973|B4GN1_HUMAN	67.161	472	5prime_partial	480
contig906198	3101	47.5837628865979	SLC35E3	82.353	306	sp|Q1JQ66|S35E3_DANRE	78.618	304	5prime_partial	322	NW_013185658.1	187	100.000	7029249:7029063
contig35125	2432	61.2731006160164	PHKG2	63.708	383	sp|Q16816|PHKG1_HUMAN	81.383	376	5prime_partial	240	NW_013185722.1	231	99.134	463837:464067
contig548894	1848	74.7163695299838	GNL1	51.461	616	sp|Q4R8D2|GNL1_MACFA	50.735	544	5prime_partial	580
contig351738	924	52.5350593311758	OR52A5	51.014	296	sp|Q96RD2|O52B2_HUMAN	65.965	285	5prime_partial	301	NW_013185966.1	903	96.124	438256:437376
contig2641	3011	71.8978102189781	EML3	74.230	714	sp|Q8VC03|EMAL3_MOUSE	73.789	702	5prime_partial	967	NW_013186453.1	158	98.734	5393:5236
contig913034	3781	47.5158562367865	TSC22D4	68.966	87	sp|O75157|T22D2_HUMAN	58.469	614	5prime_partial	790	NW_013185923.1	1587	100.000	463705:462119
contig305324	2378	51.784964300714	DUSP2	53.674	313	sp|P28562|DUS1_HUMAN	81.148	366	5prime_partial	392	NW_013185785.1	373	99.732	1383041:1382669
contig3156	482	75.2577319587629	LIN37	64.706	136	sp|Q96GY3|LIN37_HUMAN	66.923	130	internal	161
contig692916	1337	76.2686567164179	BAG6	64.055	434	sp|A5D9M6|BAG6_PIG	63.194	432	internal	446
contig138775	3995	51.6758379189595	BCL6B	51.913	366	sp|Q5ZM39|BCL6_CHICK	97.743	709	complete	171	NW_013185833.1	513	99.415	1069895:1070407
contig18405	2644	46.6565923687193	ANXA9	41.003	339	sp|P17785|ANXA2_CHICK	99.705	339	complete	356	NW_013185678.1	125	100.000	6319481:6319357
contig775602	858	58.3042973286876	MZT2A	62.097	124	sp|Q6P582|MZT2A_HUMAN	59.375	96	5prime_partial	161	NW_013185913.1	160	99.375	903746:903905
contig768549	1458	64.9555099247091	ARRB2	77.108	415	sp|P49407|ARRB1_HUMAN	94.737	418	5prime_partial	474	NW_013185777.1	199	100.000	281409:281607
contig75017	404	71.990171990172	IER2	57.143	49	sp|O89113|IER5_MOUSE	91.837	49	internal	135	NW_013186045.1	80	100.000	32705:32784
contig1110512	2098	51.1185149928605	TOX4	57.143	294	sp|O15405|TOX3_HUMAN	90.023	431	complete	580	NW_013185846.1	740	100.000	861116:860377
contig90768	1008	76.6567754698319	CDK20	62.069	290	sp|A8WIP6|CDK20_DANRE	63.793	290	internal	337
contig93709	3051	40.8316961362148	FAM151A	45.946	259	sp|Q6UXP7|F151B_HUMAN	65.056	269	5prime_partial	270	NW_013185784.1	221	100.000	1840098:1840318
contig80590	8805	46.7756584922797	SLC1A5	63.380	497	sp|A2VDL4|SATT_BOVIN	81.739	460	5prime_partial	591	NW_013185737.1	577	96.187	3924842:3925405
contig90784	2802	39.2513368983957	OR10G6	41.391	302	sp|Q8IXE1|OR4N5_HUMAN	57.003	307	complete	321	NW_013185864.1	963	99.896	1266380:1265418
contig120831	4930	44.7395094263126	RASGRP2	54.480	558	sp|Q8IV61|GRP3_HUMAN	87.283	692	3prime_partial	121	NW_013185659.1	194	100.000	9576247:9576054
contig940080	1842	42.2764227642276	MMP12	47.610	502	sp|P08254|MMP3_HUMAN	52.894	501	complete	504	NW_013185681.1	248	99.194	1352529:1352776
contig7535	2796	47.5526973919257	SLC25A45	44.840	281	sp|Q6ZT89|S2548_HUMAN	72.973	296	5prime_partial	292	NW_013185674.1	253	100.000	3712149:3712401
contig752129	1627	50.7361963190184	OR5L1	48.744	199	sp|Q8VGS3|O1019_MOUSE	54.229	201	complete	360	NW_013185951.1	1011	100.000	184734:185744
contig1145165	604	76.4415156507414	TFPT	67.836	171	sp|Q17QH7|TFPT_BOVIN	64.912	171	internal	202
contig1130607	5817	43.0927835051546	C10ORF131	42.742	124	sp|Q9P2K1|C2D2A_HUMAN	67.496	1166	complete	243	NW_013185655.1	190	100.000	10926749:10926938
contig91184	2165	40.5442804428044	C11ORF58	72.283	184	sp|Q90368|SMAP_COTJA	94.545	165	complete	113	NW_013185679.1	339	99.705	7127282:7127620
contig192571	1581	44.1287878787879	ENSG00000238163	64.878	205	sp|Q9UKX7|NUP50_HUMAN	62.757	341	5prime_partial	412	NW_013185718.1	690	100.000	3974716:3975405
contig40952	2630	50.7026205848842	ENSG00000250246	46.953	722	sp|Q3KR37|GRM1B_HUMAN	90.095	737	complete	750	NW_013185747.1	225	99.111	3597935:3597711
contig768526	967	51.4432989690722	ENSG00000255613	41.667	264	sp|O18870|SMN_BOVIN	57.463	268	5prime_partial	291	NW_013186036.1	177	99.435	148707:148883
contig1070724	4444	36.608949853834	U82695.1	47.704	392	sp|O94769|ECM2_HUMAN	57.821	716	complete	712	NW_013186014.1	572	100.000	171587:171016
zebra finch	length	GC%	blastx[missing gene]	identity %	alignment length	blastx[swiss-prot]	identity %	alignment length	TransDecoder	length	blastn recent genome	alignment length	identity %	location
contig1124914	6643	45.71	ABCD1	70.938	640	sp|Q9UBJ2|ABCD2_HUMAN	85.106	705	complete	735	NC_011463.1	685	99.708	14433286:14433970
contig147681	3096	46.92	ATL3	66.800	500	sp|Q6PA06|ATLA2_MOUSE	89.495	495	complete	595	NC_011466.1	282	99.291	297571:297851
contig13792	4697	41.17	ADCY4	56.838	1031	sp|Q08462|ADCY2_HUMAN	89.306	1038	5prime_partial	1039	NC_011465.1	121	100.000	84103156:84103276
contig1621374	2297	45.65	AIF1	57.432	148	sp|Q9EQX4|AIF1L_MOUSE	77.181	149	complete	146	NC_011481.1	503	98.807	6766960:6767462
contig1522173	2020	40.53	ANKRD23	53.191	188	sp|Q7ZT11|ANKR1_CHICK	81.132	318	5prime_partial	336	NC_011470.1	1320	97.045	18693038:18691721
contig314722	5584	42.26	AP2A1	80.000	980	sp|P17427|AP2A2_MOUSE	91.813	965	complete	965	NC_011469.1	2668	99.100	15008853:15011519
contig1574973	2893	48.14	APLP1	42.611	406	sp|Q06335|APLP2_MOUSE	78.539	671	5prime_partial	699
contig126860	6968	50.74	ARAF	61.983	605	sp|Q5ZKY2|ATG7_CHICK	91.751	691	complete	648	NC_011476.1	759	98.551	1837206:1836454
contig1134655	3563	48.96	ARHGEF25	65.269	334	sp|O75962|TRIO_HUMAN	88.392	1051	5prime_partial	1038	NC_011465.1	2701	99.963	80925174:80927874
contig102299	4229	39.53	ATP6AP1	40.421	428	sp|O54715|VAS1_RAT	41.121	428	5prime_partial	460	NC_011463.1	688	98.983	21658818:21659502
contig30927	3883	58.16	AVIL	63.210	810	sp|P02640|VILI_CHICK	86.804	826	complete	827	NC_011471.1	745	99.597	10114538:10113795
contig158424	2088	64.04	AVPR2	46.349	315	sp|P47901|V1BR_HUMAN	69.014	355	complete	433
contig17706	1654	70.43	BBS1	43.041	388	sp|Q3V3N7|BBS1_MOUSE	43.041	388	3prime_partial	448	NW_002226690.1	68	100.000	1366:1299
contig128970	10036	40.38	BCAT2	61.496	361	sp|P54687|BCAT1_HUMAN	75.321	389	complete	367	NC_011463.1	310	99.677	59835331:59835640
contig154713	2743	37.51	BGN	61.111	306	sp|Q3ZBN5|ASPN_BOVIN	77.297	370	complete	371
contig1849372	2748	47.69	BRSK1	73.046	742	sp|Q69Z98|BRSK2_MOUSE	89.824	737	complete	706	NC_011469.1	151	98.013	14335046:14334896
contig345587	2825	44.77	CA11	57.823	294	sp|P61215|CAH10_MOUSE	99.085	328	complete	329	NC_011482.1	498	99.197	9888898:9889395
contig138534	1656	40.33	CALM3	100.000	149	sp|P0DP23|CALM1_HUMAN	100.000	149	5prime_partial	178	NC_011466.1	222	99.550	7899467:7899246
contig171822	2621	66.35	CD37	49.908	218	sp|Q80VJ8|KASH5_MOUSE	40.379	317	5prime_partial	282	NW_002214088.1	243	91.358	2930:3172
contig117528	8733	41.28	CD97	40.761	368	sp|O95490|AGRL2_HUMAN	90.212	1461	complete	1418	NW_002197175.1	189	99.471	8818:9006
contig215070	989	68.85	CDC42EP5	62.963	54	sp|Q9JM96|BORG4_MOUSE	70.089	224	3prime_partial	240	NW_002197514.1	812	98.892	2217:3028
contig182493	4888	43.96	CDH24	53.933	801	sp|O93319|CAD11_CHICK	96.591	792	complete	793	NC_011465.1	462	99.784	78988242:78987781
contig1170608	850	52.4	CDKN2D	43.125	160	sp|Q60772|CDN2C_MOUSE	74.843	159	complete	168	NC_011493.1	227	100.000	32036752:32036978
contig213770	3415	50.09	CEBPE	41.071	280	sp|P49715|CEBPA_HUMAN	57.500	360	5prime_partial	401	NC_011484.1	1312	99.543	14945427:14944116
contig111215	1842	57.94	CORO1A	66.738	469	sp|Q9ULV4|COR1C_HUMAN	87.526	473	5prime_partial	497	NC_011479.1	472	86.017	4263580:4263112
contig169683	5127	43.31	CPT1C	54.047	766	sp|Q68Y62|CPT1A_HORSE	81.501	773	complete	771
contig1224265	1790	46.85	CYP2F1	54.839	465	sp|P56594|CP2CL_CANLF	56.875	480	complete	497	NC_011470.1	179	99.441	15485898:15486076
contig2042762	2418	54.4	DNAJC4	42.466	73	sp|Q5RAJ6|DJB11_PONAB	91.620	358	5prime_partial	381	NC_011494.1	99	95.960	83605:83507
contig1092832	3614	55.54	DOC2A	60.476	420	sp|P70610|DOC2B_RAT	82.651	415	complete	402	NC_011483.1	1254	98.325	8616343:8617588
contig1420155	9662	47.43	DOCK6	66.956	2073	sp|Q8R1A4|DOCK7_MOUSE	91.972	2130	5prime_partial	2082	NC_011472.1	1718	97.614	25437967:25439664
contig172887	4066	45.88	DUSP9	54.521	365	sp|Q91Z46|DUS7_MOUSE	88.798	366	5prime_partial	403	NC_011476.1	1903	99.212	6316297:6314404
contig2275975	2566	42.08	EGLN2	67.965	231	sp|Q9GZT9|EGLN1_HUMAN	86.029	272	5prime_partial	326	NC_011469.1	142	99.296	35601187:35601046
contig52943	3531	57.24	EPN1	51.957	562	sp|Q8CHU3|EPN2_MOUSE	70.033	614	complete	588	NC_011478.1	777	99.743	10191593:10192369
contig986157	541	67.83	ERF	89.726	146	sp|P70459|ERF_MOUSE	89.726	146	internal	180	NW_002198068.1	232	91.379	72:303
contig109195	10993	52.69	FAM120C	60.291	894	sp|A7MBJ4|PTPRF_BOVIN	85.640	1734	complete	1071	NC_011476.1	89	100.000	481961:482049
contig576171	6513	51.9	FBXL19	56.429	280	sp|Q8NHM5|KDM2B_HUMAN	82.804	756	complete	740	NC_011479.1	188	100.000	3042804:3042991
contig100519	3215	43.1	FERMT3	53.139	685	sp|Q9BQL6|FERM1_HUMAN	78.877	677	complete	706	NC_011466.1	1019	99.411	26159501:26158483
contig147346	5872	42.14	FGD1	60.682	557	sp|Q96M96|FGD4_HUMAN	75.260	768	complete	761	NC_011463.1	368	98.370	57287999:57288366
contig112762	2123	54.89	FOXA3	85.088	114	sp|Q7T1R4|FOXA2_XENTR	70.880	443	complete	445	NC_011469.1	611	97.218	37233776:37233166
contig140933	1380	70.93	FOXH1	55.670	97	sp|Q61080|FOXF1_MOUSE	87.762	286	5prime_partial	420
contig2392561	2285	51.01	GDI1	87.472	447	sp|P50397|GDIB_BOVIN	93.933	445	5prime_partial	493	NC_011463.1	257	98.833	458222:458478
contig560646	4651	43.55	GLS2	75.723	519	sp|O94925|GLSK_HUMAN	89.552	603	5prime_partial	606	NC_011471.1	453	100.000	25695950:25696402
contig155191	10396	46.82	GMPR2	81.159	345	sp|P36959|GMPR1_HUMAN	87.826	345	complete	346	NC_011465.1	1706	98.359	70197826:70196138
contig1424779	2687	48.36	GPR173	74.233	326	sp|Q9I918|GP173_DANRE	73.636	330	5prime_partial	395	NC_011476.1	1207	99.337	17661613:17662818
contig1200126	1931	50.36	GSK3A	83.516	364	sp|P18266|GSK3B_RAT	97.052	407	5prime_partial	495	NC_011462.1	642	97.352	92420412:92419779
contig169272	4489	38.4	HAS1	53.430	554	sp|O57424|HYAS2_CHICK	97.649	553	complete	554	NC_011474.1	446	97.758	5039670:5039225
contig117263	7246	43.12	HIF3A	56.973	337	sp|Q9YIB9|HIF1A_CHICK	93.103	812	complete	812
contig2329624	1231	42.63	HIGD1C	59.756	82	sp|Q5NVQ1|HIG1A_PONAB	64.894	94	5prime_partial	100	NC_011465.1	637	98.116	2605398:2606034
contig481970	3026	43.25	HOMEZ	43.820	89	sp|A2T7S4|ZHX1_PONPY	77.131	739	3prime_partial	856	NC_011465.1	1846	99.025	144648593:144646752
contig980814	3181	42.15	HOOK2	50.000	712	sp|Q86VS8|HOOK3_HUMAN	95.816	717	5prime_partial	735
contig159445	1387	55.61	HSPB6	46.207	145	sp|P02504|CRYAA_CHICK	97.619	168	5prime_partial	181	NC_011483.1	254	97.244	5395978:5395728
contig1175073	1610	54.12	IGLON5	53.872	297	sp|Q90773|CEPU1_CHICK	93.768	353	complete	343	NC_011488.1	223	100.000	6357635:6357413
contig172213	1215	46.31	IRAK1	40.351	228	sp|O43187|IRAK2_HUMAN	44.571	350	5prime_partial	375	NC_011476.1	2252	98.757	21152036:21154284
contig140197	3666	61.52	IRF2BP1	47.619	462	sp|Q8IW92|GLBL2_HUMAN	65.082	610	complete	519	NC_011493.1	1432	99.721	55216648:55218078
contig21482	1053	61.93	IRF9	50.725	138	sp|Q15306|IRF4_HUMAN	46.350	274	3prime_partial	260	NC_011484.1	192	100.000	8147720:8147911
contig110713	7052	49.77	ITPKC	63.087	298	sp|P27987|IP3KB_HUMAN	84.777	381	complete	606	NC_011469.1	4332	98.684	23594788:23599106
contig73927	5906	47.1	KANK2	45.856	362	sp|Q14678|KANK1_HUMAN	67.283	1351	complete	1337	NC_011493.1	205	100.000	65424002:65423798
contig361208	2070	64.74	KCNAB3	65.534	412	sp|Q13303|KCAB2_HUMAN	99.083	327	complete	399	NC_011473.1	89	98.876	26202337:26202249
contig15611	2547	46.9	KCNK4	51.493	268	sp|Q9JIS4|KCNKA_RAT	82.004	539	5prime_partial	607	NC_011469.1	1293	98.840	43673118:43671827
contig1382946	4556	45.19	KCNK6	44.211	285	sp|O00180|KCNK1_HUMAN	89.583	336	complete	337	NC_011466.1	509	100.000	44150361:44149853
contig213497	5588	54.55	KCNN4	45.185	405	sp|P58392|KCNN3_PIG	95.043	464	5prime_partial	483	NW_002223755.1	144	99.306	5749:5892
contig2309393	1895	42.57	KDELR1	84.434	212	sp|Q5ZKX9|ERD22_CHICK	100.000	212	5prime_partial	242	NC_011478.1	1218	99.836	15247521:15248737
contig2072978	1122	60.71	KIFC2	49.811	265	sp|Q9BVG8|KIFC3_HUMAN	91.304	253	5prime_partial	325	NC_011469.1	299	99.666	24800900:24800602
contig1379425	6623	61.85	KIRREL2	40.262	611	sp|Q8IZU9|KIRR3_HUMAN	91.114	754	complete	769
contig2369267	2409	57.84	KLC2	73.256	602	sp|Q9NSK0|KLC4_HUMAN	77.038	601	5prime_partial	666	NC_011466.1	1816	99.504	19848011:19849826
contig1399572	10146	42.86	KMT5C	62.030	266	sp|Q80TN7|NAV3_MOUSE	86.297	1496	complete	851	NW_002234508.1	506	98.617	60499:61004
contig1648583	1788	50.59	KREMEN2	50.164	305	sp|Q96MU8|KREM1_HUMAN	82.034	295	complete	364	NC_011470.1	1176	98.384	27414524:27413349
contig16238	2160	49.61	LOC100555519	41.053	190	sp|P05081|KAD1_CHICK	93.814	194	complete	195	NC_011481.1	319	97.179	5387036:5386718
contig126933	4739	42.98	MACROD1	57.207	222	sp|Q3UYG8|MACD2_MOUSE	57.796	481	complete	452	NC_011466.1	746	98.928	4169113:4169857
contig2332495	1842	59.84	MAMSTR	72.727	33	sp|Q7YR76|MYCD_PIG	63.702	551	3prime_partial	449	NC_011482.1	1035	98.841	5377719:5376686
contig8958	9278	43.22	MAP3K10	65.877	633	sp|Q3U1V8|M3K9_MOUSE	81.081	1036	5prime_partial	1075	NC_011466.1	183	100.000	44028729:44028911
contig10739	5885	45.87	MAP4K1	64.151	318	sp|Q9Y4K4|M4K5_HUMAN	87.861	865	complete	864	NC_011466.1	77	100.000	43506:43582
contig1522065	2752	52.99	MAPK3	88.150	346	sp|P28482|MK01_HUMAN	99.429	350	complete	606	NC_011479.1	190	99.474	8342073:8341884
contig15962	1072	56.37	MARCH9	70.000	260	sp|Q9P2E8|MARH4_HUMAN	84.429	289	5prime_partial	303	NC_011472.1	1377	97.531	26651977:26650602
contig1492476	858	69.45	METTL21B	43.256	215	sp|Q28IN4|EFMT3_XENTR	40.000	220	5prime_partial	270	NW_002216792.1	533	88.931	809:292
contig10242	5303	39.11	MMP14	54.983	582	sp|Q9WTR0|MMP16_MOUSE	92.611	609	complete	610	NC_011466.1	66	93.939	70008275:70008340
contig1383874	482	62.47	MRPL52	53.968	63				5prime_partial	133
contig144522	7522	53.13	MYH14	66.700	1973	sp|P35580|MYH10_HUMAN	96.087	1968	5prime_partial	2000	NC_011492.1	356	96.910	2580068:2579713
contig2011714	7001	45.62	NFATC4	50.242	621	sp|Q12968|NFAC3_HUMAN	74.571	932	complete	1115	NC_011475.1	392	97.704	7137552:7137943
contig1083356	3546	47.68	NR1H2	68.844	398	sp|Q5E9B6|NR1H3_BOVIN	80.570	386	complete	410	NC_011469.1	4432	98.240	21716586:21712173
contig2411869	2364	54.46	NTN5	48.039	306	sp|Q90923|NET3_CHICK	97.647	340	5prime_partial	341	NC_011478.1	219	100.000	641746:641964
contig151163	4149	47.47	ORAI3	55.970	268	sp|Q5ZLW2|ORAI2_CHICK	96.498	257	complete	258	NC_011479.1	155	100.000	3149522:3149676
contig150381	3814	54.34	PACS1	60.499	881	sp|Q8K212|PACS1_MOUSE	60.726	881	5prime_partial	896	NW_002198997.1	1129	98.849	886221:887348
contig321015	333	36.31	PALM3	48.276	58	sp|Q2MJV9|PALMD_PIG	79.032	62	internal	111	NC_011472.1	143	100.000	8386265:8386123
contig235000	8198	38.31	PARP2	41.955	491	sp|P26446|PARP1_CHICK	95.213	773	5prime_partial	774	NC_011466.1	993	99.194	18869597:18868605
contig2037073	4194	47.15	PIM2	57.576	264	sp|Q9PU85|PIM3_COTJA	98.246	285	5prime_partial	296	NC_011463.1	664	94.729	18431133:18430470
contig122298	7979	55.75	PLXNA3	67.080	1856	sp|Q9UIW2|PLXA1_HUMAN	88.036	1864	complete	1899	NC_011476.1	137	99.270	10371754:10371890
contig95974	10640	51.3	PLXNB3	55.100	1245	sp|O43157|PLXB1_HUMAN	63.225	2208	complete	2208	NC_011476.1	181	100.000	11891563:11891383
contig151789	2282	50.98	PNCK	69.903	309	sp|Q8BW96|KCC1D_MOUSE	91.858	393	complete	394	NC_011476.1	502	98.606	12076797:12076296
contig1537826	4907	44.73	PODNL1	49.188	431	sp|Q7Z5L7|PODN_HUMAN	76.493	519	5prime_partial	564	NC_011472.1	161	100.000	22141951:22141791
contig1281258	958	59.52	POU5F1	59.694	196	sp|A7Y7W2|PO5F3_CHICK	93.607	219	5prime_partial	243	NC_011481.1	160	97.500	223751:223592
contig231885	7020	45.29	PPFIA3	61.836	1242	sp|Q13136|LIPA1_HUMAN	88.036	1237	complete	1232	NW_002217663.1	90	98.889	93:4
contig3257	1845	69.7	PPP1R3E	39.910	223	sp|O95685|PPR3D_HUMAN	42.963	135	complete	320	NC_011475.1	2419	96.197	2563439:2561073
contig1124062	7168	38.73	PPP6R1	55.083	659	sp|Q5F471|PP6R3_CHICK	95.876	873	complete	880	NW_002197580.1	252	100.000	32721:32972
contig1134605	1086	43.25	PRDX2	75.879	199	sp|P0CB50|PRDX1_CHICK	97.990	199	complete	200
contig98112	4644	37.59	PRKACA	93.162	351	sp|P22694|KAPCB_HUMAN	93.732	351	complete	645	NW_002229547.1	593	96.459	3913:4500
contig1065200	1753	59.28	PRRG2	47.984	258	sp|Q804X6|FA9_CHICK	69.492	472	complete	468	NC_011462.1	2342	98.164	100770087:100767750
contig2319320	1191	73.95	PRSS8	44.951	307	sp|Q9ES87|PRSS8_RAT	44.637	289	5prime_partial	384	NW_002220092.1	162	92.593	543:382
contig576623	2624	39.67	PRX	49.020	102	sp|Q8IVF2|AHNK2_HUMAN	52.174	345	3prime_partial	788	NC_011469.1	1842	98.806	53545996:53544158
contig1116526	1902	62.62	PSPN	44.444	99	sp|Q5T4W7|ARTN_HUMAN	60.000	100	complete	231	NC_011472.1	299	99.666	17166041:17166339
contig229136	2429	60.12	PTGIR	45.620	274	sp|Q9XT82|PE2R2_CANLF	58.746	303	complete	360
contig927645	4948	42.15	PTPRH	45.574	305	sp|Q9W6V5|PTPRJ_CHICK	77.532	632	5prime_partial	632	NC_011490.1	357	95.798	1768451:1768105
contig106389	2804	41.68	RAB1B	93.846	195	sp|P62820|RAB1A_HUMAN	100.000	199	5prime_partial	247	NC_011466.1	657	98.326	2037188:2037844
contig155840	3550	42.64	RAB3D	76.256	219	sp|P20337|RAB3B_HUMAN	82.192	219	complete	311	NW_002229193.1	189	89.947	3343:3155
contig106623	2210	73.97	RBCK1	61.465	314	sp|A9JTG5|HOIL1_DANRE	66.879	314	5prime_partial	704
contig200005	3657	42.51	RCN3	60.000	285	sp|Q05186|RCN1_MOUSE	83.630	281	5prime_partial	314	NC_011462.1	141	100.000	7050228:7050368
contig1640408	4218	56.1	RGL3	39.655	522	sp|Q03385|GNDS_MOUSE	77.148	547	complete	793	NC_011481.1	389	99.229	7589794:7589406
contig1213753	2257	46.24	RNF181	43.478	69	sp|O43164|PJA2_HUMAN	35.541	619	complete	540	NC_011493.1	190	99.474	19965165:19964977
contig1763531	5612	39.72	RPS6KA4	68.011	719	sp|Q5F3L1|KS6A5_CHICK	97.212	789	complete	787	NC_011469.1	3085	99.222	44954042:44950964
contig1492645	1610	53.63	RRAS	68.750	192	sp|P62070|RRAS2_HUMAN	97.030	202	5prime_partial	250	NC_011466.1	575	98.261	90769214:90769788
contig116155	4645	43.89	S1PR5	47.397	365	sp|P48303|S1PR1_RAT	83.957	374	complete	380	NC_011493.1	1126	99.734	7369432:7370557
contig148022	2318	44.59	SERPINI2	40.104	384	sp|Q90935|NEUS_CHICK	93.415	410	complete	411	NC_011465.1	1835	98.910	41741508:41743342
contig110280	1749	69.41	SLC22A17	40.700	457	sp|A6NKX4|S22AV_HUMAN	52.183	458	5prime_partial	498	NC_011465.1	986	99.391	43207605:43208590
contig1777366	1503	43.76	SLC6A16	41.525	236	sp|Q9XS59|S6A15_BOVIN	91.034	290	complete	293	NC_011463.1	198	99.495	40948687:40948491
contig976839	3551	62.07	SLC6A8	73.288	584	sp|O18875|SC6A8_BOVIN	70.550	618	5prime_partial	639	NC_011476.1	3221	98.417	12203055:12199853
contig1222120	2848	38.27	SLC7A7	73.360	503	sp|Q92536|YLAT2_HUMAN	79.141	489	complete	516	NC_011475.1	731	99.863	6770393:6769664
contig2021545	4303	45.77	SNX15	62.698	126	sp|Q96S38|KS6C1_HUMAN	65.066	979	5prime_partial	990	NC_011466.1	745	99.597	12807299:12806555
contig2459385	1009	55.83	SPRED3	57.143	119	sp|Q5RDN2|SPRE2_PONAB	87.109	256	internal	337	NC_011469.1	122	99.180	30260339:30260219
contig2006113	1042	58.37	STX4	48.450	258	sp|P61264|STX1B_MOUSE	97.887	284	5prime_partial	285	NC_011483.1	345	94.783	3059928:3059584
contig67065	1901	53.73	SYN1	73.476	328	sp|Q92777|SYN2_HUMAN	87.462	327	5prime_partial	530
contig613159	6282	51.63	SYNGR4	45.455	154	sp|O55100|SNG1_MOUSE	81.132	159	5prime_partial	213	NC_011478.1	2499	99.160	9422759:9425245
contig153614	3299	41.85	SYT5	66.246	317	sp|A0A075F932|SYT1_ANSCY	99.048	420	complete	423	NC_011490.1	529	94.329	2317516:2318044
contig1220331	12367	43.71	TBX6	54.412	204	sp|Q8IWI9|MGAP_HUMAN	67.273	1265	complete	2876	NC_011489.1	220	98.182	280626:280844
contig150206	1625	50.25	TEAD2	66.829	410	sp|P48984|TEAD4_CHICK	91.991	437	complete	465	NW_002198771.1	412	99.029	328170:327759
contig1667123	1698	44.39	TEP1	37.607	117	sp|Q969H0|FBXW7_HUMAN	100.000	159	complete	131	NC_011467.1	1036	99.324	27072442:27071413
contig1765957	925	63.15	TIMM29	57.143	49	sp|Q9BSF4|TIM29_HUMAN	57.143	49	5prime_partial	124
contig1059008	3116	45.82	TIMP1	40.449	178	sp|P26652|TIMP3_CHICK	97.642	212	complete	213	NC_011463.1	914	99.453	52963875:52964788
contig70247	3373	44.99	TMC4	47.904	649	sp|Q5YCC5|TMC7_CHICK	77.653	622	complete	541	NC_011478.1	1837	99.619	16049904:16048068
contig107473	1672	62.87	TMEM150A	58.264	242	sp|Q28BP2|T150A_XENTR	56.554	267	5prime_partial	314	NC_011470.1	153	100.000	15879368:15879520
contig163399	1842	44.44	TMEM91	56.962	79	sp|A2ANU3|SYNG1_MOUSE	96.552	87	5prime_partial	124	NC_011469.1	1257	99.443	37981158:37982413
contig90382	5444	69.97	TRMT1	67.672	597	sp|O00754|MA2B1_HUMAN	62.151	967	complete	802
contig1826934	928	72.82	TRPT1	60.909	220	sp|Q86TN4|TRPT1_HUMAN	60.909	220	5prime_partial	243
contig1186818	5946	41.92	TSPAN31	57.143	203	sp|O88312|AGR2_MOUSE	77.401	177	complete	204
contig1537322	5435	43.1	TSSK4	53.266	199	sp|P27448|MARK3_HUMAN	87.898	628	5prime_partial	577	NC_011469.1	151	98.013	14335046:14334896
contig1862121	2803	58.55	TUBB4A	98.595	427	sp|P11833|TBB_PARLI	99.532	427	complete	446	NC_011481.1	1208	99.917	1761584:1762791
contig13419	2547	50.63	TULP2	52.809	267	sp|P50607|TUB_HUMAN	73.019	530	complete	525	NC_011462.1	1691	99.645	88559580:88561269
contig30539	4687	37.57	USP11	49.564	573	sp|Q2HJE4|UBP15_BOVIN	95.388	954	5prime_partial	960	NC_011476.1	466	98.283	6919319:6918854
contig1028088	2128	71.28	WRAP53	54.734	338	sp|Q60525|WAP53_MESAU	54.142	338	5prime_partial	654
contig127636	1469	50.34	YIPF2	50.505	297	sp|Q5RBL0|YIPF1_PONAB	78.361	305	complete	307	NC_011472.1	522	98.467	22752747:22752227
contig167129	1186	56.69	YPEL3	89.076	119	sp|Q2YDI3|YPEL2_BOVIN	100.000	119	5prime_partial	287	NC_011483.1	363	99.449	8856783:8856421
contig2278884	531	58.99	ZNF784	40.571	175	sp|P52740|ZN132_HUMAN	62.857	175	internal	177	NW_002212085.1	1372	98.178	10227:11592
contig1574908	2751	57.77	ZSWIM4	69.884	601	sp|Q9P217|ZSWM5_HUMAN	89.155	710	complete	756	NW_002198004.1	587	98.978	20938:20354
contig1534498	1879	39.9	ASF1B	70.588	204	sp|Q3C1E9|ASF1_CHICK	100.000	204	complete	205	NC_011466.1	416	99.279	65009747:65009335
contig2003756	4710	51.39	ATP2B3	79.256	1263	sp|Q01814|AT2B2_HUMAN	92.675	1256	complete	1257	NW_002198107.1	198	97.980	34440:34637
contig108699	2746	57	BCL7C	44.053	227	sp|Q3T0A6|BCL7B_BOVIN	88.406	207	5prime_partial	316	NC_011483.1	150	99.333	89731:89880
contig28635	1645	41.87	CCDC88B	39.306	346	sp|Q9P219|DAPLE_HUMAN	86.216	370	complete	338	NC_011469.1	468	99.359	45189917:45189450
contig112781	6339	47.07	CHMP4A	64.179	134	sp|Q6GNN8|CHM4C_XENLA	76.119	201	complete	221	NC_011484.1	194	98.454	2515426:2515233
contig49317	540	44.57	CNTD2	41.584	101	sp|Q61456|CCNA1_MOUSE	86.486	148	3prime_partial	139	NC_011462.1	326	99.080	52788902:52789227
contig88036	9175	38.92	DENND1C	47.049	610	sp|Q6P3S1|DEN1B_HUMAN	76.289	776	5prime_partial	804	NC_011481.1	128	100.000	10279117:10278990
contig70745	11159	50.85	DNAH2	40.791	2427	sp|Q63164|DYH1_RAT	74.023	2456	complete	2422	NC_011476.1	285	99.649	8729246:8728962
contig560076	1765	58.31	EFS	42.308	130	sp|P56945|BCAR1_HUMAN	80.682	176	complete	200	NC_011475.1	694	99.424	5907331:5906638
contig1538118	1597	48.44	ELK1	55.479	146	sp|P41970|ELK3_HUMAN	88.657	335	complete	350	NC_011463.1	301	99.336	45147095:45146795
contig1417855	1658	54.36	EMP3	42.336	137	sp|Q01453|PMP22_HUMAN	76.471	136	5prime_partial	183
contig450184	4709	51.15	EPS8L1	49.228	492	sp|Q99K30|ES8L2_MOUSE	61.814	474	complete	278	NC_011463.1	1371	98.614	69323760:69322391
contig1392026	1808	49.14	ESRRA	64.986	357	sp|P62508|ERR3_HUMAN	97.722	439	complete	436	NC_011466.1	418	100.000	11204264:11203847
contig560652	1428	52.62	FAM98C	41.089	202	sp|Q5R679|FA98A_PONAB	77.597	308	internal	477	NC_011469.1	179	99.441	30214747:30214569
contig1659419	2009	60.93	FBRS	46.639	238	sp|Q8WXX7|AUTS2_HUMAN	89.143	525	internal	670	NC_011483.1	156	99.359	1486992:1486837
contig1303360	904	67.25	FGF21	41.975	81	sp|P19596|FGF1_CHICK	90.323	155	5prime_partial	257	NC_011477.1	329	98.784	954228:954556
contig1888126	436	40.55	FKBPL	46.479	71	sp|Q38931|FKB62_ARATH	76.471	102	5prime_partial	119
contig237090	1286	69.67	FUZ	47.815	238	sp|Q2HZX7|FUZZY_XENTR	37.037	270	complete	359
contig2186827	1387	53.45	GAPDHS	75.821	335	sp|Q5MJ86|G3P2_DANRE	90.030	331	complete	335	NC_011462.1	597	98.827	90243378:90242784
contig10602	933	55.88	GNG8	58.824	68	sp|P63214|GBG3_BOVIN	85.333	75	5prime_partial	122	NC_011469.1	430	95.116	60001472:60001045
contig98793	2874	56.48	GRAMD1A	45.076	721	sp|Q3KR37|GRM1B_HUMAN	90.685	730	5prime_partial	897	NC_011488.1	883	97.055	3753470:3754351
contig140050	2365	37.67	HSD17B14	48.659	164	sp|P15428|PGDH_HUMAN	59.375	256	complete	115	NW_002228834.1	623	94.543	3584:2989
contig1180922	1896	61.98	IRF3	60.377	106	sp|Q15306|IRF4_HUMAN	44.978	229	5prime_partial	164	NC_011490.1	1074	97.114	3269036:3270096
contig9251	4153	52.33	JPH4	45.487	554	sp|Q8WXH2|JPH3_HUMAN	86.728	761	complete	762	NC_011465.1	147	99.320	124456838:124456693
contig1642814	2631	51.71	JUNB	45.714	350	sp|P54864|JUN_SERCA	99.340	303	complete	315	NC_011462.1	270	99.259	32784529:32784260
contig128141	5243	41.8	KCND1	64.352	648	sp|Q9NZV8|KCND2_HUMAN	92.563	632	complete	633	NC_011463.1	316	100.000	23064156:23063841
contig221224	2929	51.47	KCNJ14	67.908	349	sp|P52186|KCNJ2_CHICK	98.361	427	complete	428	NC_011482.1	447	100.000	15706:15260
contig593174	8224	49.74	KMT2B	74.841	314	sp|P55200|KMT2A_MOUSE	77.093	1541	5prime_partial	1547
contig1848983	2502	51.86	LRP10	43.736	455	sp|O88204|LRP3_RAT	73.418	553	5prime_partial	811	NC_011475.1	1031	98.933	18387072:18386042
contig123519	6409	40.14	LRRC8E	60.870	805	sp|A5PK13|LRC8C_BOVIN	90.660	803	complete	803	NC_011472.1	350	99.429	11576826:11576477
contig201162	2935	56.19	MMP25	50.308	487	sp|Q9ULZ9|MMP17_HUMAN	77.379	557	complete	590	NC_011462.1	153	100.000	76703252:76703100
contig1814112	3751	47.92	MYL6B	74.510	153	sp|O60645|EXOC3_HUMAN	84.993	733	5prime_partial	162	NC_011471.1	792	98.359	29274769:29273980
contig1662220	2020	76.42	NPHS1	40.765	601	sp|O60500|NPHN_HUMAN	40.765	601	internal	674
contig1550755	2340	40.93	NTF4	44.444	189	sp|P25433|NTF3_CHICK	92.218	257	complete	271
contig2378949	2859	42.38	NUCB1	66.871	326	sp|P80303|NUCB2_HUMAN	83.732	418	complete	456	NC_011469.1	314	99.045	11506560:11506872
contig2353854	3271	50.86	PDZD4	52.339	791	sp|Q9UPQ7|PZRN3_HUMAN	83.399	765	5prime_partial	805	NW_002197274.1	322	99.689	190:511
contig1788030	2172	54.76	PELI3	64.407	472	sp|Q96FA3|PELI1_HUMAN	91.017	423	complete	466	NC_011469.1	209	98.565	58507834:58508042
contig2309246	4201	49.24	PLCB3	54.709	1221	sp|P10894|PLCB1_BOVIN	92.605	1217	complete	1220	NC_011469.1	252	98.810	7669266:7669015
contig1618647	3591	45.91	PLEKHA4	64.516	124	sp|Q6IQ23|PKHA7_HUMAN	68.698	1083	complete	1044	NC_011479.1	122	90.984	12772226:12772107
contig354535	2890	38.85	PLPPR2	50.974	308	sp|Q32ZL2|PLPR5_HUMAN	89.457	313	complete	306
contig1834680	403	58.13	PRDX5	45.714	105	sp|Q9FR35|PRX2C_ORYSJ	87.234	94	internal	135
contig117438	7806	42.45	PRR14	53.788	132	sp|Q5THK1|PR14L_HUMAN	49.848	660	complete	2519	NC_011479.1	2671	96.893	11392423:11389755
contig2281656	7331	55.09	PRRC2A	48.974	390	sp|Q5JSZ5|PRC2B_HUMAN	72.175	2257	complete	2230	NC_011465.1	210	100.000	106407436:106407645
contig106638	3997	53.43	PRSS53	41.135	141	sp|Q8IU80|TMPS6_HUMAN	68.682	645	complete	720	NC_011463.1	168	95.238	65549451:65549617
contig56376	990	60.93	PSMB11	50.472	212	sp|P34065|PSB5_CHICK	74.194	217	5prime_partial	265
contig212834	3489	49.63	PSME1	40.476	252	sp|Q5F3J5|PSME3_CHICK	99.606	254	complete	255	NC_011491.1	536	98.881	2658317:2658852
contig151278	4112	47.05	RAB2B	89.583	192	sp|O77726|ZP2_MACRA	44.582	646	5prime_partial	256	NC_011467.1	1135	95.419	16356550:16357674
contig9327	5486	40.41	RASGRP4	49.117	566	sp|O95267|GRP1_HUMAN	72.367	807	complete	786	NC_011469.1	1773	98.477	30198057:30196292
contig1812479	1121	50	REC8	55.172	145	sp|O95072|REC8_HUMAN	55.172	145	3prime_partial	222
contig1377370	1510	50.5	REM2	53.275	229	sp|P55042|RAD_HUMAN	73.103	290	5prime_partial	301	NC_011465.1	211	99.526	132431783:132431992
contig946404	1105	38.45	RPGRIP1	48.290	269	sp|Q68CZ1|FTM_HUMAN	66.292	267	complete	281	NC_011468.1	288	97.569	15510798:15511085
contig1066390	4053	49.83	SLC25A23	66.811	461	sp|Q5XH95|SCMC2_XENTR	83.661	508	complete	510	NC_011481.1	2537	99.409	5290092:5292628
contig2062921	7252	37.12	SLC26A10	42.328	378	sp|Q8TE54|S26A7_HUMAN	75.610	656	complete	650	NC_011493.1	1449	97.930	3524966:3526395
contig179624	7265	42.31	SLC44A4	52.809	712	sp|B0JZD0|CTL5_XENTR	82.468	713	complete	716	NW_002203338.1	110	99.091	7172:7063
contig325669	1660	49.37	SLC7A8	71.571	503	sp|P63115|AAA1_MOUSE	87.104	473	5prime_partial	504	NC_011475.1	126	100.000	18401676:18401801
contig46261	2921	64.02	SPHK2	52.736	201	sp|Q8CI15|SPHK1_MOUSE	54.545	374	complete	343	NC_011482.1	1837	98.149	7993415:7991582
contig667460	3044	39.32	SPIB	62.500	128	sp|Q6PKU1|SPI1_PIG	81.961	255	complete	245	NW_002226686.1	4094	98.217	6371:2282
contig180896	2220	52.09	STX10	62.288	236	sp|O43752|STX6_HUMAN	94.937	237	5prime_partial	262	NW_002198997.1	953	98.846	3150548:3151500
contig140249	3302	55.13	STXBP2	64.583	576	sp|Q6R748|STXB1_CHICK	98.264	576	complete	595
contig1214420	4465	45.26	SYP	60.194	309	sp|Q6AI39|BICRL_HUMAN	83.219	584	complete	289
contig2167541	3570	66.22	TBC1D10B	72.156	334	sp|Q9BXI6|TB10A_HUMAN	76.941	438	complete	393	NC_011479.1	276	98.913	13062551:13062276
contig2273559	2324	49.98	TCF19	43.478	69	sp|P29375|KDM5A_HUMAN	88.938	452	5prime_partial	452	NC_011490.1	856	99.883	2119600:2120454
contig1022550	6106	41.63	TRIB3	50.676	296	sp|Q5GLH2|TRIB2_BOVIN	96.210	343	5prime_partial	400	NC_011466.1	217	100.000	100620003:100619787
contig116012	5296	42.67	TRPM4	42.390	1163	sp|Q9NZQ8|TRPM5_HUMAN	67.618	1121	complete	1170	NC_011469.1	566	98.057	13420619:13420056
contig62149	1147	75.39	TTC5	43.678	261	sp|Q8N0Z6|TTC5_HUMAN	43.678	261	5prime_partial	305
contig234807	2343	52.05	TTC9C	48.125	160	sp|Q3V038|TTC9A_MOUSE	81.287	171	5prime_partial	189	NC_011469.1	9649	98.642	26564804:26555166
contig292721	2782	64.6	TTYH1	47.418	426	sp|Q6P1U2|TTYH2_XENTR	68.472	517	5prime_partial	547	NC_011470.1	1286	97.434	14809050:14807765
contig1987921	524	66.6	UBL4A	53.906	128	sp|P21126|UBL4A_MOUSE	54.331	127	internal	175
[truncated: 236 more rows]

## Sheet: Table S5
Table S5. Missing gene tblastn against bird genomes
Gene name	Gallus_gallus-4.0 chromosome	identity %	Location	Gallus_gallus-5.0 chromosome	identity %	Location	BGI_duck_1.0 Scafford	identity %	Location	Cliv_1.0 Scafford	identity %	Location	AnsCyg_PRJNA183603_v1.0 Scafford	identity %	Location	Taeniopygia_guttata-3.2.4 scaford	identity %	Location
ABCD1	chr1	60.481	15080343:15081212	chr1	60.825	15281193:15282062	NW_004676386.1	68.396	1495822:1496457	NW_004973179.1	69.34	2729256:2729891	NW_013185768.1	68.868	1173697:1174332	NC_011463.1	58.446	14398465:14399346
ATL3	chr5	55.172	57780590:57781024	chr5	55.172	58022037:58022471	NW_004676836.1	50.296	255854:255348	NW_004973344.1	55.172	378930:379364	NW_013186028.1	54.795	106187:105750	NC_011466.1	43.956	319589:320134
ADCY4	chr14	45.914	12592719:12591988	chr14	45.914	12643524:12642793	NW_004676615.1	45.914	111189:111920	NW_004973369.1	45.914	47187:46456	NW_013185677.1	45.914	1428184:1428915	NC_011478.1	45.914	2399237:2399968
AIF1	chr17	69.091	6087863:6088027	chr17	69.091	6552988:6553152	NW_004676566.1	67.273	853090:853254	NW_004973847.1	67.273	86148:86312	NW_013185816.1	67.273	259998:260162	NC_011481.1	64.286	6765147:6765314
ANKRD23	chr24	34.911	5770428:5769922	chr24	34.911	5748683:5748177	NW_004677804.1	34.536	146353:145775	NW_004973384.1	34.568	10695:10216	NW_013185698.1	34.536	3028926:3029504	NC_011472.1	33.816	24241559:24240975
AP2A1	chr5	75.581	14473430:14473173	chr5	75.581	15113065:15112808	NW_004678077.1	78.75	20868:20629	NW_004973526.1	77.778	1986964:1987206	NW_013185657.1	79.012	18143389:18143147	NC_011469.1	52.542	15023838:15023308
APLP1	chr24	54.386	1448076:1447906	chr24	54.386	1450566:1450396	NW_004677021.1	57.143	1584148:1583981	NW_004973605.1	57.143	461208:461375	NW_013185747.1	57.143	1764804:1764637	NC_011488.1	58.491	4023836:4023994
ARAF	chr1	67.123	57090708:57090490	chr1	67.123	56995819:56995601	NW_004676455.1	75.41	885419:885601	NW_004973228.1	75	85750:85929	NW_013185665.1	75	10672266:10672445	NC_011463.1	75	59292407:59292586
ARHGEF25	chr11	36.145	1244314:1244066	chr11	36.145	1312018:1311770	NW_004677737.1	34.091	351684:351947	NW_004973333.1	34.884	11773204:11773461	NW_013185676.1	34.884	824373:824630	NC_011475.1	34.884	5081171:5080914
ATP6AP1	chr1	64.706	22167325:22167528	chr1	64.706	22396441:22396644	NW_004676563.1	60.294	98622:98419	NW_004973451.1	61.111	1071922:1071707	NW_013185826.1	61.765	1870176:1869973	NC_011463.1	63.768	21658812:21659018
AVIL	chr7	45.413	22034440:22033787	chr7	45.413	22662508:22661855	NW_004677140.1	45.732	163226:162735	NW_004973190.1	51.678	1160793:1161239	NW_013185731.1	41.463	4334144:4333653	NC_011471.1	45.714	10108292:10108711
AVPR2	chr1	43.214	28454281:28453457	chr1	43.214	28507818:28506994	NW_004676965.1	43.416	457101:456274	NW_004975072.1	42.373	116359:115484	NW_013185658.1	43.06	14325493:14326320	NW_002198144.1	45.172	91913:91053
BBS1
BCAT2	chr1	70.213	65554776:65554916	chrUn_NT_471713v1	50.515	370:80	NW_004677350.1	70.213	2585965:2585825	NW_004973492.1	65.306	140874:141020	NW_013185853.1	70.213	1084478:1084338	NC_011463.1	52.174	59829632:59829838
BGN	chr26	34.118	5204782:5205534	chr26	34.118	5170723:5171475	NW_004677867.1	34.317	85062:84274	NW_004973619.1	34.035	267579:268397	NW_013185860.1	34.902	105214:104462	NC_011463.1	34.44	43289857:43289141
BRSK1	chr11	39.196	1395153:1395749	chr11	39.196	1462857:1463453	NW_004677143.1	34.686	73119:73931	NW_004974477.1	35	47279:48058	NW_013185666.1	34.457	9060709:9059909	NC_011468.1	35	14216845:14216066
CA11	chr18	58.73	5162831:5162643	chr18	58.73	5254188:5254000	NW_004676741.1	45.263	465003:464734	NW_004973285.1	57.812	2276836:2276645	NW_013185685.1	58.73	4694161:4694349	NC_011482.1	51.19	9797136:9796903
CALM3	chr1	87.919	1085162:1084716	chr1	87.919	1134247:1133801	NW_004676637.1	89.051	847331:847741	NW_004973320.1	85.906	870442:870888	NW_013185724.1	87.919	295039:294593	NC_011463.1	87.919	526263:525817
CD37
CD97	chr3	29.694	3259322:3259897	chr3	29.694	3329204:3329779	NW_004677717.1	28.076	12614:13549	NW_004973776.1	28.395	277350:278297	NW_013185717.1	27.707	5051160:5050228	NC_011466.1	29.515	29058895:29059470
CDC42EP5	chr18	64.151	9285382:9285224	chr18	64.151	9097463:9097305	NW_004677285.1	54.717	4287:4445	NW_004973732.1	64.151	204469:204627	NW_013185685.1	64.151	14034:14192	NW_002197514.1	64.151	2935:2777
CDH24	chr2	31.802	126109122:126110657	chr2	31.802	126891737:126893272	NW_004676320.1	32.316	126152:127660	NW_004974099.1	29.381	1504673:1503141	NW_013185663.1	32.616	435884:434376	NC_011465.1	32.496	132790819:132792327
CDKN2D	chr8	45.69	22850315:22850662	chr8	45.69	24029331:24029678	NW_004680710.1	34.234	595220:595552	NW_004973707.1	44.348	2506598:2506942	NW_013185675.1	31.638	1910346:1910870	NC_011472.1	46.535	21438576:21438878
CEBPE	chr11_AADN03010471_random	47.727	55:579	chr11	41.241	10434343:10433525	NW_004676381.1	64.103	688938:688705	NW_004974099.1	47.778	2050430:2049906	NW_013185676.1	38.889	2603464:2603835	NC_011475.1	41.053	18654221:18653391
CORO1A	chr19	50.273	6079800:6079252	chr5_NT_460467v1_random	48.731	4793:5380	NW_004677880.1	75.758	90796:90993	NW_004973678.1	64.885	104042:104434	NW_013185859.1	76.119	1457288:1457488	NC_011469.1	35.294	6610762:6609905
CPT1C	chr8	26.144	23536462:23537784	chr8	26.144	24715106:24716428	NW_004678054.1	28.602	580982:582286	NW_004973192.1	27.155	11570587:11571891	NW_013185675.1	27.922	3843689:3842385	NC_011472.1	26.846	22218639:22219910
CYP2F1	chr5	32.278	961551:962948	chr5	32.278	918269:919666	NW_004678673.1	32.32	97444:96380	NW_004973297.1	37.778	1842556:1843083	NW_013185898.1	32.102	424081:423047	NC_011466.1	38.83	35938279:35938830
DNAJC4	chr19	46.032	148189:148377	chr19	46.032	85557:85369	NW_004677157.1	35.135	976:758	NW_004973453.1	38.71	111260:111078	NW_013185730.1	30.612	1401550:1401804	NC_011493.1	38.71	39129452:39129634
DOC2A	chr1	38.136	58809149:58809493	chr1	38.136	58714965:58715309	NW_004677066.1	37.288	352036:352380	NW_004973284.1	37.288	286198:285854	NW_013185665.1	37.288	8903942:8903598	NC_011463.1	37.288	57589360:57589016
DOCK6	chr8	72.222	26407354:26407085	chr8	72.222	27592954:27592685	NW_004677327.1	77.5	812343:812582	NW_004973192.1	78.75	14841570:14841331	NW_013185675.1	75.904	685422:685670	NC_011472.1	77.5	25443430:25443191
DUSP9	chr12	50.633	207448:207894	chr12	50.633	256655:257101	NW_004677655.1	50.314	1445986:1445537	NW_004973518.1	50.314	569698:569249	NW_013185786.1	49.091	108076:108543	NC_011476.1	47.727	6319200:6318700
EGLN2	chr3	62.037	39055337:39055660	chr3	62.037	39857135:39857458	NW_004677509.1	60	71278:70919	NW_004973262.1	88.095	15688382:15688257	NW_013185659.1	60.938	266655:266464	NC_011466.1	60.909	43106706:43106377
EPN1	chr14	85.256	5191656:5192123	chr14	85.256	5226504:5226971	NW_004676468.1	85.256	104707:105174	NW_004973324.1	85.256	1010568:1010101	NW_013185670.1	85.256	8476507:8476974	NC_011478.1	85.256	10192187:10191720
ERF	chr25	87.654	378023:378265	chrUn_NT_474342v1	87.5	2766:3005	NW_004677491.1	88.75	12930:12691	NW_004973608.1	51.546	77654:78178	NW_013186084.1	84.706	111056:110802	NW_002198068.1	86.25	63:302
FAM120C	chr12	79.57	6391773:6391501	chr12	79.57	6406469:6406197	NW_004676764.1	82.022	164073:164339	NW_004973518.1	80	2725930:2725652	NW_013185740.1	78.947	3280342:3280064	NC_011476.1	81.522	504668:504940
FBXL19	chrUn_JH376180	40.828	99228:99731	chrW_NT_463468v1_random	40.828	45888:45385	NW_004678268.1	77.778	143153:142992	NW_004973678.1	41.975	185670:185188	NW_013185666.1	54.667	2328666:2328890	NC_011479.1	82	3039647:3039498
FERMT3	chr5	37.671	58155262:58154825	chr5	37.671	58398916:58398479	NW_004677941.1	57.143	170487:170257	NW_004973431.1	37.037	423170:423574	NW_013185815.1	57.143	1726166:1726396	NC_011466.1	69.643	26157214:26157381
FGD1	chr1	83.673	59127342:59127196	chr1	83.673	59033629:59033483	NW_004677391.1	80	19819:19655	NW_004973228.1	83.673	5982489:5982635	NW_013185962.1	29.958	548719:549414	NC_011463.1	83.673	57285685:57285831
FOXA3	chr3	85.088	3296636:3296977	chr3	85.088	3367673:3368014	NW_004677171.1	87.387	219090:218758	NW_004973262.1	88.298	17400640:17400359	NW_013185725.1	89.189	1891988:1891656	NC_011466.1	86.316	29086651:29086935
FOXH1	chr11	52.439	16861159:16860917	chr11	48.889	17625711:17625445	NW_004676766.1	52.5	286892:287128	NW_004973333.1	52.439	7461921:7462163	NW_013185810.1	52.439	532206:531964	NC_011475.1	52.439	284990:285232
GDI1	chr1	77.632	1022639:1022866	chr1	77.632	1071724:1071951	NW_004676637.1	86.765	908398:908195	NW_004973320.1	86.364	960885:960688	NW_013185724.1	86.765	217029:217232	NC_011463.1	84.286	457747:457956
GLS2	chr7	85.938	7388429:7388620	chr7	85.938	7897466:7897657	NW_004676457.1	84.848	859313:859510	NW_004973256.1	75.439	11191223:11191053	NW_013185739.1	87.5	120860:121051	NC_011471.1	85.075	25695148:25694948
GMPR2	chr2	85	61642919:61643098	chr2	85	61760178:61760357	NW_004678263.1	83.333	9579:9758	NW_004973809.1	83.333	1298930:1299109	NW_013185762.1	83.333	2495242:2495421	NC_011465.1	88.333	70197825:70197646
GPR173	chr12	73.746	16280604:16281617	chr12	73.077	16328513:16329526	NW_004676430.1	62.299	2056805:2057914	NW_004973260.1	73.746	1120643:1119630	NW_013185692.1	73.952	5269087:5270088	NC_011476.1	74.92	17661400:17662332
GSK3A	chrUn_AADN03015686	37.379	3004:2396	chrUn_NT_472196v1	37.379	2318:2926	NW_004677957.1	27.35	506272:505256	NW_004974031.1	28.834	635747:636688	NW_013185658.1	27.35	7419205:7418189	NC_011463.1	28.834	34269992:34270933
HAS1	chr11	62.585	18356357:18357238	chr11	62.585	19154671:19155552	NW_004676968.1	66.667	439492:438791	NW_004973428.1	65.957	5730029:5729325	NW_013185721.1	66.383	3306029:3306733	NC_011465.1	60.448	143984445:143983657
HIF3A	chr5	56.667	53901694:53901425	chrUn_NT_464446v1	89.394	4050:4247	NW_004676359.1	62.963	736280:736522	NW_004973652.1	66.176	486168:486371	NW_013185659.1	34.615	14392060:14391599	NC_011469.1	55.882	56034201:56033914
HIGD1C	chr2	73.913	2063563:2063426	chr2	73.913	2093275:2093138	NW_004677373.1	76.744	818480:818352	NW_004973637.1	71.739	292179:292316	NW_013185705.1	73.913	1574799:1574936	NC_011465.1	69.565	2605454:2605591
HOMEZ	chr20	32.609	5282419:5282078	chr20	32.609	5083623:5083282	NW_004677462.1	34.328	283469:283798	NW_004973266.1	34.328	4346045:4345716	NW_013185800.1	33.582	2252935:2252606	NC_011465.1	32.468	144646623:144646168
HOOK2	chrZ	52.83	53557382:53557540	chrZ	52.83	53733256:53733414	NW_004677327.1	42.308	1691702:1691472	NW_004974082.1	43.284	267709:267885	NW_013185744.1	50	2778619:2778452	NC_011472.1	57.407	24559532:24559693
HSPB6	chr24	38.614	6232537:6232235	chr24	38.614	6209653:6209351	NW_004680710.1	39.604	37738:38040	NW_004973237.1	38.614	2154126:2154428	NW_013185736.1	39.604	1827099:1827401	NC_011488.1	38.947	1635355:1635071
IGLON5	chr24	61.039	2065901:2066131	chr24	61.039	2068182:2068412	NW_004677553.1	61.842	452386:452613	NW_004973689.1	47.872	21179538:21179798	NW_013185656.1	53.247	2071526:2071756	NC_011488.1	61.039	6357631:6357401
IRAK1	chr8	25.877	26923931:26924569	chr8	25.877	28120232:28120870	NW_004677073.1	30.481	2102987:2102454	NW_004973269.1	26.316	663438:662770	NW_013185675.1	25.877	88521:87883	NC_011465.1	28	117241214:117240591
IRF2BP1	chr5	48.035	38298055:38297375	chr5	45.572	39061556:39060177	NW_004676600.1	58.553	958113:957664	NW_004973262.1	89.286	19581461:19581210	NW_013185725.1	89.286	3912054:3911803	NC_011469.1	46.753	39276147:39274771
IRF9	chr11	63.333	17062255:17062076	chr11	63.333	17826151:17825972	NW_004676766.1	53.086	64100:64342	NW_004973200.1	55.405	938816:939037	NW_013186021.1	66.102	56475:56651	NC_011484.1	60	8147695:8147889
ITPKC	chr5	78.261	23985478:23985684	chr5	78.261	24693687:24693893	NW_004678591.1	78.261	626813:626607	NW_004973262.1	78.261	2805851:2806057	NW_013185657.1	78.261	9402016:9401810	NC_011469.1	64.444	23587425:23587676
KANK2	chr28	41.463	881162:881875	chr28	41.463	867653:868366	NW_004676469.1	76.471	2737079:2737282	NW_004973424.1	76.471	588432:588635	NW_013185857.1	51.24	409467:409829	NC_011492.1	42.105	643634:644362
KCNAB3	chr21	68.421	672664:672494	chr21	68.421	657311:657141	NW_004676527.1	53.982	160777:160439	NW_004973425.1	86.047	728452:728580	NW_013185801.1	86.047	1746709:1746581	NW_002225097.1	28.097	1.47569
KCNK4	chr3	33.54	104845687:104845235	chr3	32.919	105662635:105662183	NW_004677476.1	31.214	18926:18450	NW_004973831.1	31.515	82466:82918	NW_013185805.1	32.298	1244094:1243642	NC_011484.1	35.882	6523729:6523265
KCNK6	chr3	49.275	38013210:38012797	chr3	49.275	38816081:38815668	NW_004677747.1	50.36	363994:363578	NW_004973497.1	50.758	7126413:7126808	NW_013185659.1	49.64	1329856:1330272	NC_011466.1	50.758	44171930:44172325
KCNN4	chrUn_JH375632	48.113	4090:3773	chr28	48.113	3372989:3373306	NW_004686469.1	36.634	26.8243	NW_004973544.1	34.135	759082:759666	NW_013185934.1	69.767	723675:723547	NW_002223755.1	38.509	7398:6955
KDELR1	chr14	83.333	8793354:8793623	chr14	83.333	8842219:8842488	NW_004677060.1	69.565	9137:9463	NW_004974242.1	84.27	85118:85384	NW_013185677.1	87.059	5389677:5389931	NC_011478.1	84.615	15249671:15249408
KIFC2	chr20	34.32	10494409:10495389	chr20	34.32	10350904:10351884	NW_004676436.1	34.32	241038:240058	NW_004973200.1	34.32	853413:852433	NW_013185900.1	34.32	160699:161679	NC_011484.1	34.354	8047970:8047122
KIRREL2	chr25	42.857	341473:341808	chr25	42.857	1317587:1317922	NW_004677440.1	24.318	596236:595031	NW_004973608.1	40.678	21754:22107	NW_013185923.1	24.034	203003:204277	NC_011465.1	30	2387245:2387676
KLC2	chr3	95.455	4301063:4301260	chr3	95.455	4382698:4382895	NW_004677233.1	49.275	308012:307392	NW_004973510.1	95.455	100753:100950	NW_013185832.1	95.455	60387:60190	NC_011469.1	57.857	51933658:51934077
KMT5C	chr5	78.182	15560730:15560566	chrUn_NT_464587v1	79.31	18807:18634	NW_004676645.1	78.182	356821:356985	NW_004973526.1	78.182	615377:615541	NW_013185725.1	78.182	367289:367453	NC_011469.1	78.182	16280676:16280512
KREMEN2	chr15	33.714	7810974:7810501	chr15	33.714	7855670:7855197	NW_004678823.1	40.517	455644:455300	NW_004973182.1	41.441	844033:844362	NW_013185811.1	43.243	2140126:2139797	NC_011479.1	42.241	5797870:5797526
LOC100555519	chr17	43.75	4880277:4880468	chr17	43.75	5418321:5418512	NW_004676388.1	53.704	767291:767130	NW_004974103.1	43.548	68867:68682	NW_013185903.1	51.852	1080420:1080259	NC_011481.1	42.188	5386729:5386920
MACROD1	chr7	35.374	27750716:27750279	chr7	35.374	28399508:28399071	NW_004677096.1	33.562	162027:162464	NW_004973341.1	36.806	1163645:1163214	NW_013185731.1	32.877	3936402:3936839	NC_011471.1	34.392	3638414:3638980
MAMSTR
MAP3K10	chr5	71.324	26591537:26591944	chr3	61.062	38976057:38975383	NW_004677190.1	72.059	1111997:1111590	NW_004973262.1	70.677	5838672:5839070	NW_013185657.1	72.059	6576798:6576391	NC_011466.1	59.471	44010953:44011630
MAP4K1	chr7	34.874	29992288:29991614	chr7	34.874	30642216:30641542	NW_004677073.1	36.214	2102999:2102286	NW_004973519.1	35.217	1071950:1071276	NW_013185731.1	36.214	1090933:1091646	NC_011471.1	38.5	33048880:33048302
MAPK3	chrUn_AADN03015686	54.475	3076:2309	chrUn_NT_472196v1	54.475	2246:3013	NW_004680136.1	50.581	191279:190767	NW_004975643.1	49.189	77501:78052	NW_013186149.1	65	19638:20054	NC_011474.1	50.581	8725302:8724790
MARCH9	chr7	89.855	22950654:22950860	chr7	89.855	23576560:23576766	NW_004676426.1	60.638	870726:870989	NW_004973190.1	61.702	149452:149189	NW_013185861.1	60.638	954912:955175	NC_011471.1	68.831	9103414:9103202
METTL21B	chr7	42.188	11681245:11681622	chr7	42.188	12234293:12234670	NW_004676788.1	42.969	2540871:2540494	NW_004973302.1	41.732	359317:359691	NW_013185660.1	43.75	14020301:14019924	NC_011471.1	43.307	21328787:21328413
MMP14	chr20	67.29	1635847:1635530	chr11	71.154	492296:491985	NW_004677054.1	67.257	355733:355395	NW_004973818.1	54.749	907939:908475	NW_013185676.1	70.755	1898734:1898417	NC_011475.1	66.972	4155067:4154741
MRPL52
MYH14	chr19	44.221	15557:16153	chr19	44.221	22749:23345	NW_004678036.1	54.688	43368:42991	NW_004975472.1	54.264	123453:123073	NW_013185901.1	54.688	840923:841300	NC_011478.1	89.831	7745285:7745109
NFATC4	chr11	77.612	2821579:2821379	chr11	77.612	3444230:3444030	NW_004677744.1	77.612	416742:416942	NW_004973422.1	71.429	2739512:2739282	NW_013185791.1	77.612	1218786:1218586	NC_011475.1	77.612	7128217:7128017
NR1H2	chr27	45.411	1189324:1189926	chr27	45.411	1344359:1344961	NW_004678427.1	81.967	86571:86389	NW_004973262.1	76.471	925508:925305	NW_013185657.1	78.462	11099360:11099554	NC_011469.1	78.462	21703281:21703087
NTN5	chr14	43.75	14027962:14027618	chr14	43.75	14050090:14049746	NW_004677770.1	36.937	448775:448461	NW_004974510.1	66.667	171441:171244	NW_013185889.1	36.937	423906:424220	NC_011482.1	62.025	4398754:4398990
ORAI3	chr15	52.941	5583445:5583966	chr15	52.941	5629740:5630261	NW_004678268.1	51.818	246893:247414	NW_004973182.1	50.909	3410846:3410325	NW_013185666.1	51.818	2208364:2207843	NC_011479.1	53.636	3149523:3150044
PACS1	chr3	40.805	4278837:4279358	chr3	40.805	4358000:4358521	NW_004678089.1	89.796	457616:457470	NW_004973510.1	41.52	63743:64234	NW_013185832.1	58.678	96762:96400	NC_011466.1	43.407	19883613:19883068
PALM3
PARP2	chr3	57.407	16386475:16386636	chr3	57.407	17056429:17056590	NW_004676649.1	57.407	1735040:1734879	NW_004973434.1	57.407	376567:376406	NW_013185667.1	57.692	9224147:9223992	NC_011466.1	58.182	18873232:18873068
PIM2	chr1	56.164	18950726:18950295	chr26	59.441	231467:231045	NW_004677119.1	59.542	781090:780704	NW_004973622.1	61.789	306216:305854	NW_013185745.1	59.542	2676629:2677015	NC_011463.1	55.714	18429227:18428823
PLXNA3	chr12	68.627	9887867:9888937	chr12	68.627	9911674:9912744	NW_004676484.1	68.627	14131:13061	NW_004973446.1	68.908	836908:837978	NW_013185839.1	68.627	1748089:1747019	NC_011476.1	68.908	10283544:10284614
PLXNB3	chr12	40.51	11296712:11297764	chr12	40.51	11332461:11333513	NW_004677806.1	39.66	170551:169499	NW_004973446.1	39.66	2369774:2370826	NW_013185839.1	40.51	186850:185798	NC_011476.1	39.943	11855884:11856936
PNCK	chr11	49.107	947815:948483	chr11	49.107	1012395:1013063	NW_004678852.1	49.107	114021:114689	NW_004973818.1	49.107	257665:256997	NW_013185676.1	49.107	1209008:1208340	NC_011475.1	48.175	4770942:4771349
PODNL1	chr8	45	23469542:23470201	chr8	45	24648187:24648846	NW_004678054.1	45	508074:508733	NW_004973192.1	45.909	11498965:11499624	NW_013185675.1	45	3919180:3918521	NC_011472.1	43.882	22145353:22146060
POU5F1	chr4	66.216	9043923:9043495	chr1	66.667	135052006:135052434	NW_004678282.1	63.125	81029:81493	NW_004973250.1	66.667	239755:239327	NW_013185673.1	62.025	8764267:8763800	NC_011468.1	68.056	4786329:4785901
PPFIA3	chr5	63.333	17182094:17182453	chr5	63.333	17877990:17878349	NW_004677317.1	88.525	1188562:1188744	NW_004973678.1	59.677	1227113:1226742	NW_013185657.1	63.866	16877060:16876704	NC_011469.1	61.789	5598146:5598514
PPP1R3E	chr20	36.318	7216760:7216164	chr20	36.318	7060717:7060121	NW_004676394.1	35.922	1224873:1225475	NW_004973200.1	35.437	4476208:4476810	NW_013185749.1	35.922	3408643:3409245	NC_011484.1	36.408	11797132:11797734
PPP6R1	chr1	68.75	494653:494844	chr1	68.75	528720:528911	NW_004676481.1	68.75	124774:124583	NW_004973320.1	68.75	2050901:2051092	NW_013185987.1	68.75	256601:256792	NW_002197580.1	67.164	36047:36247
PRDX2	chr8	58.904	20051331:20051128	chr8	58.904	21222113:21221910	NW_004677118.1	72.222	203576:203415	NW_004973252.1	76.923	2587075:2587230	NW_013185675.1	75	7768879:7769034	NC_011472.1	71.429	18188342:18188175
PRKACA	chrZ	67.954	66901237:66900530	chrZ	67.954	67077109:67076402	NW_004678852.1	38.462	114051:114704	NW_004973818.1	37.826	257635:256958	NW_013185676.1	38.462	1208978:1208325	NC_011462.1	41.146	46514303:46513761
PRRG2	chr4	55.172	4991885:4992049	chr4	55.172	5051898:5052062	NW_004677232.1	53.704	2237066:2237218	NW_004973234.1	56.364	4722070:4722225	NW_013185711.1	51.724	2169000:2168836	NC_011468.1	54.688	713695:713877
PRSS8	chr21	35.743	4074375:4073644	chr21	35.743	4070664:4069933	NW_004677954.1	33.333	92584:91781	NW_004973886.1	33.333	1922739:1923542	NW_013185833.1	33.333	965007:964204	NC_011473.1	33.7	16919760:16920563
PRX	chr3	27.875	54503993:54504781	chrUn_NT_464713v1	28.543	4141:6552	NW_004678407.1	27.604	13609:16128	NW_004973638.1	32.397	6609:5134	NW_013185661.1	36.86	2887778:2888596	NC_011494.1	27.35	108663:105850
PSPN	chr8	44.444	19238141:19238434	chr8	44.444	20407629:20407922	NW_004678614.1	44.554	423237:423536	NW_004973252.1	44.444	3619230:3618937	NW_013185960.1	44.554	417214:417513	NC_011472.1	43.396	17166161:17166475
PTGIR	chr5	48.128	58013164:58013724	chr5	49.115	58256827:58257501	NW_004677941.1	45.128	2483:3067	NW_004973393.1	45.992	147625:146918	NW_013185815.1	59.524	1906351:1905977	NC_011493.1	37.991	43480042:43480710
PTPRH	chr1	36.986	39903107:39903544	chr1	36.986	39973950:39974387	NW_004676323.1	56.667	283323:283144	NW_004973252.1	56.667	3872876:3872697	NW_013185680.1	56.667	223195:223016	NC_011472.1	56.667	16903914:16904093
RAB1B	chrUn_AADN03016787	43.827	1371:895	chr25	43.827	826721:827197	NW_004676689.1	38.365	438100:438576	NW_004973239.1	38.365	401824:401348	NW_013185714.1	39.623	4911352:4911828	NC_011468.1	39.623	19574174:19574650
RAB3D	chrZ	81.579	17938175:17938402	chr28	81.25	4007498:4007737	NW_004676898.1	78.75	220273:220034	NW_004973359.1	82.895	656380:656607	NW_013186538.1	80	2998:2759	NC_011472.1	78.75	21762589:21762350
RBCK1	chrUn_JH375733	49.315	1163:1366	chrUn_NT_474226v1	35.088	1521:1862	NW_004679548.1	87.179	5705:5589	NW_004974506.1	50.467	1852:1532	NW_013186046.1	43.243	12215:11994
RCN3	chr5	56.522	5348621:5348827	chr5	56.522	5331852:5332058	NW_004677232.1	54.795	1934306:1934524	NW_004973198.1	58.209	9968888:9968688	NW_013185679.1	54.795	4613715:4613933	NC_011469.1	58.209	3106410:3106610
RGL3	chr17	34.419	6794236:6793592	chr17	34.419	7269781:7269137	NW_004676566.1	42.857	1660124:1659813	NW_004973847.1	42.177	835533:835093	NW_013185816.1	50.649	1078695:1078465	NC_011472.1	53.521	2984130:2983918
RNF181
RPS6KA4	chr12	40.488	281309:280722	chr12	40.488	330519:329932	NW_004679293.1	83.562	559563:559345	NW_004973385.1	83.562	8684549:8684767	NW_013185655.1	79.747	20188663:20188899	NC_011469.1	78.049	44992803:44992558
RRAS	chrZ	40.136	43856340:43855900	chr9	46.259	23438364:23437924	NW_004677440.1	46.259	852300:852740	NW_004973234.1	41.212	2835720:2835226	NW_013185840.1	40.136	937918:937478	NC_011493.1	39.456	6756463:6756903
S1PR5	chrZ	48.243	43300383:43301285	chrZ	48.243	43441513:43442415	NW_004678344.1	45.833	38229:39320	NW_004973192.1	44.612	4496816:4497952	NW_013185840.1	47.756	290169:291068	NC_011472.1	44.975	7840982:7839849
SERPINI2	chr2	37.313	67790812:67790411	chr2	37.313	67967078:67966677	NW_004676361.1	30.102	755303:754722	NW_004973571.1	41.304	667745:668152	NW_013185997.1	38.806	57580:57981	NC_011465.1	33.478	41624307:41624978
SLC22A17	chrUn_AADN03017988	38.298	314:733	chr11	44.156	18854236:18854009				NW_004973333.1	36.054	5994255:5994692
SLC6A16	chr2	41.772	43399985:43400221	chr2	41.772	42974569:42974805	NW_004676771.1	40	187485:187724	NW_004973761.1	40.476	27268:27519	NW_013185719.1	41.026	4585801:4585568	NC_011465.1	40.789	65139616:65139389
SLC6A8	chr12	65.138	11576571:11576897	chr12	65.138	11617621:11617947	NW_004677989.1	60	1167994:1167710	NW_004973446.1	55.422	2696455:2696952	NW_013185692.1	60	9698:9982	NC_011476.1	56.25	12196411:12196698
SLC7A7	chr11	79.412	314557:314159	chr11	79.412	363046:362648	NW_004677744.1	78.676	821894:821496	NW_004973333.1	68.519	10011510:10011025	NW_013185791.1	79.412	812564:812962	NC_011475.1	70.44	6763462:6763938
SNX15	chr3	66.667	21049196:21049080	chr3	66.667	21736873:21736757	NW_004676649.1	65.854	1327410:1327288	NW_004973268.1	63.636	841233:841102	NW_013185667.1	65.854	8805268:8805146	NC_011466.1	65.854	12815559:12815437
SPRED3	chr5	58.333	30015853:30015638	chr5	58.333	30753004:30752789	NW_004676358.1	58.333	1982262:1982047	NW_004973262.1	58.333	9958839:9958624	NW_013185668.1	58.333	3489394:3489179	NC_011469.1	58.333	30246044:30245829
STX4	chr3	30.743	45190578:45191435	chr3	30.743	46043706:46044563	NW_004676730.1	32.975	464038:463223	NW_004973450.1	30.405	758368:759225	NW_013185733.1	32.975	3759086:3759901	NC_011466.1	32.168	49557558:49556722
SYN1	chr12	68.852	4704801:4704983	chr12	68.852	4707099:4707281	NW_004676594.1	66.667	243385:243197	NW_004973270.1	74.138	1202460:1202287	NW_013185740.1	66.667	1365462:1365650	NC_011476.1	65.672	2093778:2093581
SYNGR4	chr1	39.474	50537575:50537348	chr1	39.474	50714689:50714462	NW_004678325.1	40.789	60905:61132	NW_004973596.1	39.474	209037:209264	NW_013185696.1	41.333	4956148:4956372	NC_011482.1	43.421	1689673:1689446
SYT5	chr26	51.333	662747:663196	chr26	51.333	669189:669638	NW_004677066.1	38.776	351871:352452	NW_004973619.1	44.444	1511570:1512025	NW_013185665.1	38.776	8904107:8903526	NC_011463.1	40	57589534:57588944
TBX6	chr5	51.556	24269171:24269845	chr5	51.556	24977538:24978212	NW_004678591.1	51.327	322116:321448	NW_004973262.1	54.902	3141334:3141945	NW_013185657.1	50.885	9088069:9087401	NC_011469.1	54.412	23908565:23909176
TEAD2	chr26	62.687	34261:34061	chr26	62.687	39086:38886	NW_004676471.1	71.186	443441:443265	NW_004973953.1	42.857	99835:100212	NW_013185943.1	71.186	477385:477209	NC_011490.1	44.355	4107976:4108347
TEP1	chr3	27.753	39413694:39413056	chr3	27.753	40215219:40214581	NW_004677068.1	27.313	1483426:1484064	NW_004973497.1	27.753	5582525:5583163
TIMM29				chrUn_NT_477835v1	48.352	1246:1779	NW_004678156.1	69.444	31758:31651
TIMP1	chr12	24.265	4722648:4722241	chr12	24.265	4724946:4724539							NW_013185740.1	23.529	1388190:1387783	NC_011463.1	41.304	52963239:52963102
TMC4	chr14	45.455	8478296:8478132	chr14	45.455	8527374:8527210	NW_004676920.1	38.272	1933598:1933356
TMEM150A	chr6	53.968	16484433:16484621	chr6	53.968	16935132:16935320	NW_004677643.1	62	363613:363762	NW_004973223.1	57.407	653179:653018	NW_013185654.1	48.148	6666800:6666558	NC_011470.1	52.174	15886112:15886312
TMEM91	chr3	73.333	15065120:15065209	chr3	73.333	15728418:15728507	NW_004676805.1	73.333	307010:307099	NW_004973262.1	61.364	18269257:18269126	NW_013185832.1	54.545	711642:711511	NC_011469.1	53.061	37984040:37983894
TRMT1				chrUn_NT_471526v1	64.103	6659:6543				NW_004975132.1	63.636	0.218056
TRPT1	chrUn_AADN03021388	59.016	738:908	chrUn_NT_465200v1	45.455	18371:18634				NW_004978696.1	58.929	7.08542
TSPAN31	chr2	62.5	28691939:28692073	chr2	62.5	28623352:28623486	NW_004676688.1	63.636	2577155:2577283	NW_004973668.1	82.759	2932388:2932305	NW_013185661.1	60.87	26411:26545	NC_011465.1	68.75	48229796:48229882
TSSK4	chr7	34.028	7608562:7607747	chr7	34.028	8117591:8116776	NW_004677143.1	41.104	73050:73994	NW_004974477.1	43.158	47258:48079	NW_013185666.1	40.798	9060778:9059834	NC_011468.1	39.721	14216884:14216063
TUBB4A	chr2	84.906	66384274:66385545	chr2	84.198	66524838:66526109	NW_004678119.1	98.507	603832:604836	NW_004973691.1	98.507	293334:292330	NW_013185708.1	98.507	3436283:3437287	NC_011481.1	98.507	1762791:1761787
TULP2	chr1	56.452	75076085:75075900	chr1	56.452	75621240:75621055	NW_004676471.1	53.03	495522:495325	NW_004973575.1	54.839	1253720:1253535	NW_013185943.1	53.03	529899:529702	NC_011469.1	50.794	9839286:9839098
USP11	chr1	66.667	32917869:32918111	chr1	66.667	32959436:32959678	NW_004676435.1	65.823	327393:327157	NW_004973176.1	65.432	1149203:1149445	NW_013185658.1	65.432	9505234:9504992	NC_011463.1	67.105	32284612:32284839
WRAP53	chr3	25.498	39413616:39412921	chr3	25.498	40215141:40214446	NW_004708966.1	76.667	0.358333
YIPF2	chr8	61.404	24003747:24003577	chr8	61.404	25181217:25181047	NW_004677116.1	59.649	114934:114764	NW_004973192.1	61.404	12124167:12123997	NW_013185675.1	59.649	3290767:3290937	NC_011472.1	58.621	22746047:22745874
YPEL3	chr15	85.714	553787:553912	chr15	85.714	561950:562075	NW_004676627.1	88.636	1304623:1304492	NW_004973740.1	97.222	569267:569160	NW_013185859.1	88.636	5638:5507	NC_011479.1	97.222	8290126:8290019
ZNF784	chrLGE64	35.714	728411:727839	chrUn_NT_465069v1	37.143	3001:2510	NW_004677208.1	32.234	35025:34264	NW_004973924.1	39.429	72591:72100	NW_013186033.1	35.714	147894:148466	NW_002197446.1	35.238	10078:9506
ZSWIM4	chr8	70.035	19844159:19843299	chr8	70.035	21015398:21014538	NW_004677189.1	70.035	32939:33799	NW_004973252.1	70.035	2836180:2837040	NW_013185675.1	70.035	8007527:8008387	NC_011472.1	70.035	17912939:17912079
ASF1B	chr3	81.967	62240357:62240175	chr3	81.967	62947737:62947555	NW_004676827.1	81.967	2051436:2051254	NW_004973439.1	81.538	4885910:4885719	NW_013185672.1	81.967	112126:112308	NC_011466.1	76.119	65000804:65000604
ATP2B3	chr26	63.004	5264553:5265368	chr26	63.004	5230470:5231285	NW_004677867.1	96	13893:13669	NW_004973619.1	94.667	332163:332387	NW_013185706.1	70.085	706148:705798	NW_002198107.1	74.157	27087:27620
BCL7C	chr19_JH375211_random	87.097	24424:24332	chr19	87.097	164363:164271
CCDC88B
CHMP4A	chr20	65.306	2432069:2431923	chr20	65.306	2201566:2201420	NW_004676972.1	67.347	174136:174282	NW_004973266.1	65.306	1465366:1465220	NW_013185926.1	67.347	787352:787498	NC_011484.1	65.306	2516283:2516137
CNTD2	chr1	50.847	171875244:171875068	chr1	50.847	172571978:172571802	NW_004676716.1	45.763	82855:82679	NW_004973244.1	45.161	2827458:2827273	NW_013185778.1	45.763	2547362:2547538	NC_011462.1	48.333	52789043:52789222
DENND1C	chr8	80	2404558:2404647	chr1	48.214	56895786:56895619	NW_004677175.1	48.214	1373452:1373619	NW_004973228.1	48.214	195616:195783	NW_013185665.1	48.214	10776694:10776861	NC_011463.1	48.214	59388955:59389122
DNAH2	chr14	40.699	14995840:14993708	chr14	40.699	14911953:14909821	NW_004676920.1	41.119	2457398:2455266	NW_004973369.1	41.257	2452371:2450206	NW_013185677.1	40.699	4992143:4990011	NC_011478.1	41.12	15613776:15615941
EFS	chr2	43.609	63197522:63197920	chr2	43.609	63323365:63323763	NW_004676792.1	44	467675:468049	NW_004973809.1	44.697	2971037:2971432	NW_013185765.1	43.2	180821:180447	NC_011465.1	40.909	68501076:68500681
ELK1	chr7	50.893	21856274:21856594	chr7	50.893	22483834:22484154	NW_004677096.1	51.786	310489:310809	NW_004973190.1	50.893	1386037:1385717	NW_013185698.1	49.18	4525701:4526045	NC_011462.1	46.154	1625607:1625233
EMP3	chr18	43.939	2300060:2300233	chr18	43.939	2364353:2364526
EPS8L1	chr1	77.273	63092548:63092420	chr5	46.377	62972253:62972125	NW_004676802.1	72.727	2927288:2927416	NW_004973643.1	77.273	763659:763531	NW_013185665.1	72.727	4494952:4495080	NC_011469.1	61.364	7557619:7557750
ESRRA	chrUn_JH375559	52.113	4041:4253	chr10	48.684	15841092:15841319	NW_004676438.1	48.684	1963680:1963453	NW_004974846.1	48.684	476878:476651	NW_013185701.1	48.684	3286204:3286431	NC_011493.1	51.429	14113644:14113853
FAM98C							NW_004677460.1	42.029	11583:11789
FBRS
FGF21
FKBPL
FUZ
GAPDHS	chr1	52.632	76435941:76436333	chr1	52.632	76955246:76955638	NW_004676785.1	84.615	76174:76329	NW_004973390.1	54.264	1406641:1407027	NW_013186205.1	55.319	32624:32343	NC_011462.1	86.275	90243630:90243478
GNG8	chr5	68.182	57974094:57974225	chrUn_NT_478428v1	69.767	731:603	NW_004676836.1	69.767	37429:37301	NW_004973393.1	61.224	205606:205460	NW_013185815.1	68.182	1955994:1955863	NC_011469.1	69.767	60001288:60001160
GRAMD1A	chr24	91.667	2912380:2912273	chr24	91.667	2916422:2916315	NW_004677946.1	86.842	373519:373406	NW_004973536.1	86.842	1288832:1288945	NW_013185747.1	43.966	3580380:3580033	NC_011488.1	86.842	3759224:3759337
HSD17B14
IRF3	chr20	48	10410849:10410700	chr2	45.161	66655942:66656127	NW_004676799.1	32.414	386236:385817	NW_004973200.1	48	938272:938421	NW_013185810.1	44.444	988685:988497	NC_011484.1	42.105	8147189:8147416
JPH4	chr11	63.846	17334980:17335369	chr11	63.846	18097779:18098168	NW_004676873.1	64.844	190479:190862	NW_004973333.1	64.844	6884637:6884254	NW_013185882.1	64.844	198053:198436	NC_011475.1	64.844	10654244:10654627
JUNB	chr8	71.56	25267536:25267216	chr8	71.56	26451866:26451546	NW_004677327.1	71.56	2015582:2015902	NW_004973192.1	44	13597259:13596402	NW_013185675.1	71.56	1889123:1889443	NC_011472.1	43.697	24262555:24261614
KCND1	chr26	74.194	3328397:3327294	chr26	74.194	3386922:3385819	NW_004676592.1	74.194	230967:229864	NW_004975072.1	74.194	384183:385286	NW_013185757.1	74.194	1053790:1054893	NW_002198150.1	74.332	116864:115755
KCNJ14	chr18	67.622	8472134:8473153	chr18	67.622	8264125:8265144	NW_004677827.1	67.622	34240:33221	NW_004973732.1	67.622	1023251:1022232	NW_013185685.1	67.622	987023:986004	NC_011482.1	67.908	14801:15820
KMT2B	chr24	86.813	4343716:4343444	chr24	86.813	4347029:4346757	NW_004677946.1	86.813	26221:26493	NW_004973237.1	85.87	178140:177865	NW_013185736.1	86.813	3820747:3821019	NC_011488.1	84.946	199799:199521
LRP10	chr11	41.779	9561413:9562477	chr11	41.779	10214248:10215312	NW_004677054.1	39.851	747771:748904	NW_004974099.1	41.667	1807087:1808154	NW_013185676.1	41.935	2336586:2337653	NC_011475.1	42.204	18382795:18383862
LRRC8E	chr8	58.399	14014533:14012254	chr8	58.399	15115876:15113597	NW_004678637.1	59.055	954370:956649	NW_004973192.1	59.254	800384:802549	NW_013185680.1	58.127	5530049:5532328	NC_011472.1	58.924	11576835:11574556
MMP25	chr15	47.887	2720648:2720232	chr15	47.887	2735314:2734898	NW_004676884.1	58.416	2218737:2219030	NW_004973182.1	57.143	6384500:6384805	NW_013185666.1	59.184	5756704:5756988	NC_011479.1	57.282	18890:18591
MYL6B	chr1	47.222	1085150:1084731	chr1	47.222	1134235:1133816	NW_004676637.1	47.826	847331:847732	NW_004973195.1	62.963	99613:100017	NW_013185724.1	46.575	295027:294602	NC_011463.1	44.737	526269:525826
NPHS1	chr7	31.677	14876860:14877312	chr7	31.677	15440267:15440719	NW_004676583.1	31.677	1420706:1420254	NW_004973304.1	31.677	607836:608288	NW_013185660.1	31.677	10571041:10570589	NC_011471.1	31.677	17978598:17978146
NTF4	chr1	50.37	74077219:74077599	chr1	50.37	74054369:74054749	NW_004676532.1	50	554791:554408	NW_004973623.1	50	2371862:2371479	NW_013185656.1	50	19160416:19160799	NC_011463.1	49.265	63193719:63193336
NUCB1	chr5	71.154	11218084:11218239	chr5	71.154	11823413:11823568	NW_004676681.1	81.818	287831:287700	NW_004973198.1	75.51	3424611:3424465	NW_013185679.1	75.51	6845014:6844868	NC_011469.1	75	11497419:11497562
PDZD4	chr12	47.818	16596142:16594601	chr12	47.818	16643963:16642422	NW_004677743.1	47.818	370482:368941	NW_004973212.1	45.962	379747:381261	NW_013185692.1	47.368	5670669:5669113	NW_002197274.1	47.082	62.6681
PELI3	chr5	71.429	55846008:55845445	chr5	71.429	56087599:56087036	NW_004676776.1	71.429	73987:73424	NW_004973310.1	71.958	213766:214329	NW_013185815.1	71.429	642466:641903	NC_011469.1	70.984	58502451:58501873
PLCB3	chr2	32.558	35082736:35083932	chr2	32.558	34644370:34645566	NW_004677780.1	32.547	92630:93808	NW_004973322.1	32.547	1589964:1591142	NW_013185661.1	32.547	6361089:6362267	NC_011465.1	32.547	54645377:54646555
PLEKHA4	chr15	32.673	6094395:6094108	chr15	32.673	6154901:6154614				NW_004973619.1	48.571	438687:438583
PLPPR2	chr8	52.632	11287911:11288174	chr8	52.632	12326736:12326999	NW_004676936.1	52.632	1400063:1399800	NW_004973192.1	52.632	3794192:3793929	NW_013185732.1	53.763	1361918:1362175	NC_011472.1	52.632	8568275:8568538
PRDX5
PRR14
PRRC2A	chr8	89.655	4764185:4764012	chr8	89.655	4795352:4795179	NW_004676298.1	87.931	257884:258057	NW_004973192.1	89.655	10603604:10603431	NW_013185760.1	89.655	2555897:2555724	NW_002198997.1	89.655	1684388:1684215
PRSS53	chr21	27.857	4074399:4073608	chr21	27.857	4070688:4069897	NW_004677161.1	25.82	193428:192703	NW_004973826.1	27.684	356935:357447	NW_013185879.1	30.108	588192:588731	NC_011468.1	31.138	721754:722227
PSMB11				chrUn_NT_475902v1	58.14	262:519				NW_004977172.1	54.444	2519:2262
PSME1							NW_004718573.1	80	32:106	NW_004973465.1	46.97	247293:247096
RAB2B	chrUn_AADN03016787	43.871	1368:904	chr25	43.871	826724:827188	NW_004678192.1	37.87	46447:46950	NW_004973254.1	45.455	7359849:7359487	NW_013185917.1	45.455	841535:841897	NC_011468.1	37.87	19574168:19574671
RASGRP4	chr5	49.333	29964137:29964361	chr5	49.333	30701287:30701511	NW_004676358.1	49.333	1924552:1924776	NW_004973262.1	45.333	9897058:9897282	NW_013185668.1	49.333	3428561:3428785	NC_011469.1	46.667	30187681:30187905
REC8
REM2	chr20	43.056	10329739:10330344	chr20	43.056	10186459:10187064	NW_004679184.1	60	165498:165692	NW_004973199.1	61.538	3877520:3877714	NW_013185663.1	60	755813:756007	NC_011465.1	61.538	132431981:132431787
RPGRIP1	chr11	40.764	4385357:4385815	chr11	40.764	5006930:5007388	NW_004676795.1	43.949	453483:453950	NW_004973333.1	40.588	3232791:3232282	NW_013185846.1	41.667	1351699:1351232	NC_011468.1	39.49	15513013:15513483
SLC25A23	chr17	49.612	4799119:4798733	chr17	49.612	5336841:5336455	NW_004676870.1	43.231	81904:82569	NW_004974103.1	50.382	156052:156444	NW_013185708.1	32.414	75652:76449	NC_011472.1	73.684	6009464:6009634
SLC26A10	chr13	38.163	7668539:7667706	chr13	38.163	8326052:8325219	NW_004676329.1	36.491	633649:632795	NW_004973790.1	35.971	30934:31767	NW_013185683.1	36.14	7350531:7349677	NC_011477.1	36.786	1480492:1479659
SLC44A4	chrUn_AADN03023623	52.5	4944:4705	chr8	46.341	29843770:29843525	NW_004678991.1	50.602	5512:5760	NW_004974157.1	50.602	26621:26869	NW_013186093.1	50.602	9961:10209	NW_002203338.1	39.655	7208:6861
SLC7A8	chr3	40.672	101336495:101337259	chr3	40.672	102111472:102112236	NW_004676544.1	43.966	135842:136528	NW_004973819.1	42.578	132223:132960	NW_013185830.1	41.797	1803441:1802704	NC_011466.1	42.975	104591198:104591905
SPHK2	chr18	52.941	4404790:4404485	chr18	52.941	4470364:4470059	NW_004676618.1	63.077	37845:38039	NW_004973285.1	62.195	4290193:4289951	NW_013185685.1	56.19	6539536:6539850	NC_011482.1	53.333	7992598:7992284
SPIB	chr5	68.75	22267691:22267978	chr5	68.75	22969374:22969661	NW_004679050.1	67.368	66969:66685	NW_004973262.1	67.708	760409:760696	NW_013185657.1	67.708	11256364:11256077	NC_011469.1	66.667	21535777:21536064
STX10	chr8	75.41	5793394:5793576	chr8	75.41	5824945:5825127	NW_004677821.1	76.271	62018:61842	NW_004973252.1	76.271	6682554:6682378	NW_013185928.1	76.271	312009:312185	NW_002198997.1	76.271	3141393:3141569
STXBP2	chr17	45.133	2443468:2443806	chr17	45.133	2946078:2946416	NW_004678262.1	41.935	65663:66112	NW_004973184.1	39.267	2349531:2348962	NW_013185708.1	72.34	2753986:2753846	NW_002206485.1	72.222	1974:2132
SYP	chr12	53.012	13471493:13471741	chr12	53.012	13513026:13513274	NW_004677374.1	60.294	386235:386438	NW_004973636.1	55	1049410:1049171	NW_013185692.1	60.294	2136793:2136996	NC_011476.1	55	14337212:14337451
TBC1D10B	chr15	75	10848401:10848592	chrUn_NT_474618v1	79.688	323:514	NW_004677542.1	67.123	302659:302441	NW_004973277.1	75	1412128:1411937	NW_013186001.1	68.056	68110:68325	NC_011479.1	75	13067289:13067098
TCF19
TRIB3	chr3	55.09	97446504:97446983	chr3	55.09	98332576:98333055	NW_004676399.1	55.414	1353365:1352910	NW_004973413.1	53.293	21770730:21771215	NW_013185664.1	55.414	5986170:5986625	NC_011466.1	53.179	100619801:100620301
TRPM4	chr5	54.651	12981768:12981989	chr5	54.651	13602616:13602837	NW_004677025.1	69.048	1208194:1208069	NW_004973198.1	69.048	1367624:1367499	NW_013185781.1	67.442	1269276:1269404	NC_011473.1	36.111	4450940:4451371
TTC5	chrUn_AADN03023857	52.174	1618:1755							NW_004974880.1	52.174	775:638
TTC9C	chr5	59.701	26671015:26670815	chr5	59.701	27385571:27385371	NW_004677190.1	57.746	1031364:1031576	NW_004973262.1	61.538	5933752:5933558	NW_013185657.1	59.701	6494771:6494971	NC_011469.1	60.317	26555355:26555167
TTYH1	chr18	68.293	9386026:9386148	chr18	68.293	9197782:9197904				NW_004973732.1	69.444	106362:106255	NW_013186038.1	71.053	108192:108305
UBL4A	chr15	42.623	4506094:4506276	chr15	42.623	4539956:4540138	NW_004676755.1	42.623	773816:773998	NW_004973182.1	42.623	4631223:4631041	NW_013185666.1	41.667	3521514:3521335	NC_011479.1	42.623	1810796:1810978
YIF1A				chr32_NT_463449v1_random	64.151	883:1041	NW_004721393.1	63.333	24:113	NW_004981082.1	50.943	0.7875
ZNF385A	chr7	56.667	14473351:14473530	chr33	64.912	1178335:1178168	NW_004676583.1	56.667	1851892:1851713	NW_004973322.1	57.143	3321239:3321051	NW_013185660.1	56.667	11008480:11008301	NC_011471.1	56.667	18387826:18387647
CCHCR1
MYPOP	chr5	44.304	21590070:21590306	chr5	44.304	22292046:22292282	NW_004677493.1	43.038	94374:94138	NW_004973227.1	40.541	4633125:4633454	NW_013185657.1	43.038	11969459:11969223	NC_011469.1	37.736	20769024:20769341
RLN3	chrZ	61.702	27486299:27486159	chrZ	61.702	27627429:27627289				NW_004973192.1	61.765	16131756:16131655				NC_011472.1	76.667	26741914:26741825
CYB5D1
DNAAF3
PKMYT1	chr2	37.427	110921500:110920997	chr2	37.427	111579675:111579172	NW_004676497.1	36.81	172797:172318	NW_004973399.1	44.66	4428350:4428655	NW_013185728.1	37.037	818489:818013	NC_011465.1	41.964	117240896:117240564
PSME2
RIPK3	chr2	24.643	110921818:110921006	chr2	24.643	111579993:111579181	NW_004676497.1	25.714	173139:172327	NW_004973399.1	25.18	4428011:4428817	NW_013185675.1	22.449	88539:87721	NC_011465.1	23.962	117241238:117240327
STAP2													NW_013185837.1	67.391	1316413:1316547
TMEM150B
PAQR4							NW_004690555.1	84.375	0.193056
CRB3
BICDL2
IPO4
MIA	chr3	46.032	5580728:5580913	chr3	46.032	5669807:5669992	NW_004677026.1	54	2431921:2432067	NW_004973335.1	58	469699:469553	NW_013185973.1	54	341225:341079
LENG9	chr16_JH375200_random	55.682	2406:2669	chr16	53.285	455459:455866
TINF2
SLC10A3
TM9SF1	chr6	36.735	16261216:16260932	chr6	36.735	16711790:16711506	NW_004677643.1	43.939	127475:127278	NW_004973223.1	42.647	897242:897445	NW_013185654.1	42.647	6913068:6913271	NC_011470.1	38.75	15620926:15620687
TMEM143
TMEM86B	chr5	36.09	12030439:12030837	chr5	36.09	12649187:12649585	NW_004678350.1	47.297	361773:361991	NW_004973198.1	35.556	2450385:2449981	NW_013185781.1	35.606	237499:237894	NC_011469.1	35.556	12400455:12400859
GPR84										NW_004973925.1	25.949	838786:838331
TMEM88
HAUS4
TMEM205							NW_004677116.1	46.429	257895:258062				NW_013185675.1	37.037	3131909:3131673	NC_011472.1	38.462	22927897:22928163
FAM71E1
VWA7
HAUS7
THTPA
LAGE3
APEX2																NW_002210815.1	32.37	1148:687
WDR49							NW_004677113.1	39.56	635410:635661	NW_004973886.1	60	3808822:3808971	NW_013185670.1	61.364	918456:918325
APOM
C19ORF81
CCDC114
CCDC159
FLT3LG
IL27RA
PROSER3
SAPCD1
SPRYD4	chr17	26.061	1453493:1453014	chr17	26.061	1949250:1948771	NW_004678119.1	25.455	1087074:1087553	NW_004973726.1	26.061	191080:191559	NW_013185708.1	25.455	3928466:3928945	NC_011481.1	27.273	1282705:1282226
TMEM187
VSIG10L	chr1	25.833	127698042:127698725	chr1	25.833	128384100:128384783	NW_004676485.1	25.63	600184:600861	NW_004973265.1	25.21	3875237:3875914	NW_013185695.1	25.63	4768367:4767690	NC_011462.1	25.63	23370104:23370781
WDR87
C14ORF119
C14ORF93
CACNG6
CCDC151
CCNB1IP1
CLEC11A	chr11	33.793	13508257:13508628	chr11	33.793	14246718:14247089	NW_004676899.1	33.103	1684815:1685186	NW_004973422.1	33.333	1303546:1303989	NW_013185676.1	33.103	6673936:6674307	NC_011465.1	30.464	64829600:64830001
CNTROB
DPP3
IZUMO2
MDP1
MFSD3
NUDT22
RETN
SAC3D1
SERTAD1
TSKS
TSPAN16	chr1	26.667	19993266:19992766	chr1	26.667	20212652:20212152	NW_004677119.1	25.862	1962378:1961881				NW_013185745.1	25.862	1426681:1427178
PPP1R3F	chr1	33.333	26299856:26300098	chr1	33.333	26362439:26362681	NW_004676430.1	33.333	1723537:1723779	NW_004973279.1	27.273	1751589:1751930	NW_013185769.1	33.333	689802:689560	NC_011463.1	26.786	25816423:25816764
ABCB5	chr2	68.354	20572622:20572407	chr2_NT_457893v1_random	57.971	18720:18307	NW_004676872.1	71.642	445795:445595	NW_004973797.1	45.775	5307:5732	NW_013185661.1	76.562	1674671:1674862	NC_011465.1	68.116	22901860:22901654
ABHD16A				chrUn_NT_476451v1	44.318	699:962
ABHD16B
ABHD4	chr2	64.103	41444859:41444509	chr2	64.103	41002183:41001833	NW_004676881.1	57.812	115272:115655	NW_004973589.1	63.248	550295:550645	NW_013185797.1	62.393	293738:294088	NC_011465.1	63.248	61259078:61258728
ABT1	chrUn_AADN03022451	42.857	2928:2614							NW_004974255.1	64.286	1073:948
ACAP1	chrUn_JH375607	48.529	862:1254	chrUn_NT_464137v1	48.872	57308:56925	NW_004678729.1	44.737	188078:187743	NW_004973670.1	52.632	75861:75640	NW_013186000.1	52.632	214025:213804	NC_011465.1	52.632	160759:160538
ACIN1	chrUn_AADN03012887	77.778	1325:1459	chrUn_NT_479493v1	42.029	1128:922	NW_004680613.1	84.211	991:1104	NW_004977447.1	92	74:148
ACP4	chr5	61.702	22445100:22445240	chr5	61.702	23146814:23146954	NW_004677241.1	52.83	180589:180431	NW_004973366.1	52.83	441629:441471	NW_013185657.1	52.83	11072622:11072464	NC_011465.1	50.943	62677459:62677617
ACP7
ACY3	chr19	52.778	6707653:6707441	chr19	52.778	6708224:6708012	NW_004677361.1	54.167	219544:219756	NW_004973261.1	56.25	4149044:4148853	NW_013185859.1	52.778	667915:668127	NC_011483.1	53.521	8210948:8210736
ADAT3										NW_004974547.1	56.25	61:300
ADGRE1	chr3	31.304	3259289:3259900	chr3	31.304	3329171:3329782	NW_004677973.1	51.807	25209:24961	NW_004973776.1	24.332	277197:278297	NW_013186045.1	53.947	196438:196665	NC_011466.1	33.152	29058904:29059389
ADGRE3	chr3	28.71	109508404:109507532	chr3	28.71	110357227:110356355	NW_004677973.1	56.627	25209:24961	NW_004973776.1	24.342	277005:278297	NW_013186045.1	60.811	196447:196668	NC_011466.1	23.779	108296543:108297883
ADGRF3	chr3	33.902	109508704:109507346	chr3	33.902	110357527:110356169	NW_004677717.1	29.114	12143:13759	NW_004973776.1	32.238	276873:278282	NW_013185717.1	29.832	5051607:5050228	NC_011466.1	32.563	108296471:108297844
ADH4	chr4	65.909	59573861:59573598	chr4	65.909	60352264:60352001	NW_004745738.1	56.667	1.00972	NW_004973177.1	69.318	8212:8475	NW_013185993.1	61.538	356942:356637	NC_011467.1	67.816	20465929:20465669
AIF1L	chr17	89.091	6087863:6088027	chr17	89.091	6552988:6553152	NW_004676566.1	75.758	853090:853287	NW_004973847.1	87.273	86148:86312	NW_013185816.1	74.627	259998:260198	NC_011481.1	75.714	6765147:6765356
AKNA	chr17	54.545	2454519:2454241	chr17	54.545	2959120:2958842				NW_004973184.1	53.704	2333896:2334198
AKR1C1	chr1	84.444	56728634:56728768	chr1	84.444	56633758:56633892	NW_004677175.1	88.372	1637958:1637830	NW_004973228.1	86.667	507044:506910	NW_013185665.1	84.444	11049864:11049730	NC_011463.1	61.111	67022680:67022895
AKR1C3	chr1	86.667	56728634:56728768	chr1	86.667	56633758:56633892	NW_004677175.1	90.698	1637958:1637830	NW_004973228.1	88.889	507044:506910	NW_013185665.1	86.667	11049864:11049730	NC_011463.1	88.372	67022680:67022808
ALAS2	chr12	67.521	2942676:2943026	chr12	79.787	2932629:2932910	NW_004677929.1	80.435	297037:297312	NW_004973518.1	78.022	706650:706922	NW_013185786.1	78.723	2570791:2570510	NC_011476.1	81.319	6460814:6461086
ALDH16A1	chr3	32.192	55114175:55114609	chr3	32.192	56016749:56017183	NW_004676609.1	32.877	671523:671957	NW_004973552.1	32.192	2341009:2340575	NW_013185672.1	32.877	7583975:7583541	NC_011466.1	34.247	58066830:58067264
ALKBH6
ALKBH7				chrUn_NT_474740v1	64.103	3827:3943
ALOX12B	chrUn_JH376180	52.542	23239:23592	chrW_NT_463468v1_random	52.542	121998:121645	NW_004677643.1	57.143	1075562:1075353	NW_004973175.1	58.571	36038:35829	NW_013185654.1	57.143	5940313:5940522	NW_002216947.1	37.438	44614:44006
AMBN
AMHR2	chr2	28.659	110921839:110920991	chr33	50	830055:830354	NW_004676881.1	31.928	1103913:1103419	NW_004973196.1	31.928	3147829:3148323	NW_013185797.1	31.928	1337215:1336721	NC_011465.1	31.928	60167426:60167920
AMZ2	chr14	50	3362116:3362358	chr14_NT_462389v1_random	50	3027:3269	NW_004677060.1	49.398	2998216:2998464	NW_004973324.1	58.462	3144210:3144016	NW_013185670.1	45.263	6380835:6381095	NC_011478.1	55.738	12322113:12321931
ANKLE1	chrUn_JH375512	47.541	11180:11545	chr28	67.273	3404917:3405081	NW_004679913.1	40	41933:41304	NW_004973359.1	50	15317:15880	NW_013185934.1	65.455	684067:683903	NC_011482.1	43.077	8976413:8976607
ANKRD45	chr17	36.082	9592579:9592292	chr17	36.082	10077629:10077342	NW_004677525.1	36.082	493686:493973	NW_004973855.1	35.052	829127:829414	NW_013185748.1	37.113	2571741:2571454	NC_011481.1	41.333	10809459:10809235
ANKRD53	chr1	38.614	108378578:108378291	chr1	38.614	109024249:109023962	NW_004680710.1	31.852	594794:595180	NW_004974298.1	33.099	126807:126400	NW_013185915.1	28.507	220686:220066	NC_011488.1	27.119	1215590:1215075
ANKUB1
ANXA9	chr10	52.174	4604190:4604327	chr10	52.174	5042704:5042841	NW_004678221.1	60	2006763:2006867	NW_004973680.1	60	65504:65608	NW_013185678.1	51.852	6319461:6319300	NC_011474.1	60	4759026:4759130
APOE
AQP6	chrLGE22C19W28_E50C23	52.381	818534:818911	chr33	52.991	1460284:1460634	NW_004679979.1	53.279	124090:123725	NW_004974124.1	56.25	229859:230194	NW_013185974.1	53.279	293746:294111	NC_011496.1	54.783	818814:819158
ARG1	chr5	78.182	28152400:28152564	chr5	78.182	28890089:28890253	NW_004677271.1	76.364	64331:64167	NW_004973262.1	81.818	7741623:7741787	NW_013185668.1	78.182	1387630:1387794	NC_011469.1	76.364	28257975:28258139
ARHGAP11B	chr5	59.223	29900428:29900123	chr5	59.223	30637580:30637275	NW_004676358.1	64.211	1854025:1853744	NW_004973262.1	65.306	9820823:9820533	NW_013185668.1	48.125	3355979:3355503	NC_011469.1	65.306	30123328:30123038
ARHGAP27	chr27	67.797	1585465:1585289	chr27	67.797	1756208:1756032	NW_004677199.1	41.727	190891:190535	NW_004973484.1	52.128	434442:434161	NW_013185894.1	42.254	583910:584275	NC_011465.1	54.93	15806665:15806871
ARHGEF1	chr25_AADN03010962_random	38.318	5937:6257	chr25	38.318	1374577:1374897	NW_004682974.1	45.614	14 days, 10:05:00	NW_004973608.1	75	106932:107051	NW_013185736.1	68.889	864114:863980	NW_002218455.1	76.596	1420:1560
ARL4D	chr2	62.766	26933919:26934479	chr2	62.766	26855855:26856415	NW_004676688.1	62.766	665847:666407	NW_004973770.1	62.234	895866:895306	NW_013185712.1	62.766	1899424:1898864	NC_011465.1	61.702	46393373:46393933
ARL6IP6
ARMC12							NW_004677425.1	46.774	101144:100959				NW_013185867.1	35.099	1102010:1102462
ARR3	chr4	51.695	1220718:1221071	chr4	51.695	1255885:1256238	NW_004677014.1	60.274	212653:212435	NW_004973549.1	59.74	1304705:1304935	NW_013185789.1	63.235	802044:802247	NC_011468.1	58.904	5557890:5557672
ARRB2	chr4	47.059	1220718:1221074	chr4	47.059	1255885:1256241	NW_004679223.1	74.627	67129:66929	NW_004974753.1	69.444	26401:26616	NW_013185777.1	74.627	281410:281610	NC_011462.1	70.833	113618396:113618181
ASGR1	chr11	25	13508203:13508625	chr11	25	14246664:14247086				NW_004973852.1	45.283	664747:664902	NW_013185676.1	25.62	6673960:6674304	NW_002198997.1	30.081	2111535:2111885
ASPRV1
ATF5	chr1	51.579	50457078:50456794	chr1	51.579	50633967:50633683	NW_004751326.1	61.538	375:181	NW_004973596.1	60	311388:311582	NW_013185696.1	51.579	5045745:5046029	NC_011463.1	52.174	50214280:50214005
ATG16L2	chr3	29.134	39413412:39413038	chr3	29.134	40214937:40214563	NW_004677068.1	29.134	1483708:1484082	NW_004973497.1	29.134	5582807:5583181	NW_013185981.1	27.559	311206:311568	NC_011466.1	28.346	42695236:42695610
AXL	chr8	35.439	26923925:26924752	chr8	35.439	28120226:28121053	NW_004677327.1	36.14	232965:232138	NW_004973269.1	31.104	663450:662593	NW_013185675.1	34.202	88587:87700	NC_011472.1	35.439	26039519:26040346
B3GAT3	chr24	54.135	2597239:2596865	chr24	54.135	2599959:2599585	NW_004679042.1	53.383	5320:4946	NW_004975629.1	71.717	5052:4756	NW_013185747.1	53.383	3187314:3186940	NC_011488.1	54.135	5640105:5640479
B3GNT8	chr3	37.069	8966067:8967089	chr3	37.069	9082115:9083137	NW_004676976.1	36.494	301187:300165	NW_004973294.1	35.92	815743:814721	NW_013185856.1	36.782	1051867:1052889	NC_011466.1	37.356	1005476:1006498
B4GALNT1							NW_004689677.1	56.923	0.175	NW_004977078.1	68.085	316:176
B4GALNT2										NW_004977078.1	51.064	316:176
BAD
BAG6	chrUn_AADN03015431	65.116	953:825	chrUn_NT_479417v1	65.116	953:825										NW_002222834.1	61.224	97:243
BAIAP3	chr1	34.314	58809191:58809478	chr1	34.314	58715007:58715294	NW_004727168.1	45.833	0.268056	NW_004973284.1	34.314	286156:285869	NW_013186065.1	44.66	133421:133134	NW_002228459.1	43.902	2252:2485
BANF2				chrUn_NT_468338v1	44.898	8103:7957	NW_004677168.1	44.898	1059:913
BAZ2A	chrUn_AADN03019662	64.925	4828:4427	chr33	57.031	1644925:1645680	NW_004682697.1	59.167	824:1183	NW_004973194.1	65.854	3002705:3002460	NW_013185811.1	62.963	173634:173876	NC_011471.1	66.234	39687585:39687355
BCAM	chr1	24.779	127694742:127695398	chr1	24.779	128380799:128381455	NW_004676485.1	23.894	596754:597410	NW_004973265.1	24.779	3871826:3872482	NW_013185695.1	23.894	4771787:4771131	NC_011462.1	24.779	23366691:23367347
BCL3	chrUn_AADN03012835	43.636	1299:1793	chrUn_NT_464127v1	43.636	62753:62259	NW_004678472.1	51.908	13532:13140	NW_004973924.1	47.17	5428:5904	NW_013186069.1	51.908	50991:50599	NW_002199140.1	47.26	8338:7901
BCL6B	chr8	75.949	19675696:19675460	chr8	72.152	20846903:20846667	NW_004678462.1	75.949	20860:21096	NW_004973252.1	72.619	3033412:3033663	NW_013185675.1	65.591	8189472:8189750	NC_011463.1	67.089	34919977:34919741
BEST2	chr5	68.571	35642818:35642922				NW_004676645.1	68.571	991387:991491	NW_004973262.1	64.103	16470023:16470139	NW_013185725.1	68.571	1008951:1009055
BRMS1	chr5	60.577	16275533:16275844	chr5	60.577	16973347:16973658	NW_004677496.1	56.19	19213:18899	NW_004973689.1	33.333	22063759:22064025	NW_013185656.1	33.333	2908072:2908338	NC_011462.1	33.333	95547757:95548023
BTBD18	chr19	48.295	358226:358750	chrUn_NT_468245v1	44	598:1122	NW_004676726.1	39.189	457937:458602	NW_004973452.1	49.153	217276:216746	NW_013186107.1	45.506	24118:23588	NC_011483.1	50.282	310199:310729
BTNL9
C11ORF84				chrUn_NT_464504v1	82.222	12229:11960	NW_004717916.1	73.333	0.104167
C11ORF95																NC_011463.1	67.391	14384048:14383914
C12ORF40
C14ORF28							NW_004676899.1	26.136	3139060:3138056
C16ORF46
C16ORF86
C17ORF80	chr28	41.176	3117276:3116881	chr28	41.176	3245320:3244925
C19ORF25
C19ORF53
C19ORF67
C1ORF87
C20ORF202	chr10	41.045	3926803:3927192	chr10	41.045	4365393:4365782	NW_004677013.1	42.718	30603:30902	NW_004973252.1	42.718	1296885:1297184	NW_013185678.1	35.849	7062740:7062276	NC_011492.1	42.197	2837466:2836960
C2CD4D
C2ORF68
C3ORF20
C3ORF62
C3ORF80
C5ORF52
C9ORF135	chr5	47.938	88601:88020	chr1	39.08	1134310:1133807	NW_004676637.1	42.143	847331:847735	NW_004973320.1	41.52	870400:870882	NW_013185724.1	40.625	295048:294599	NC_011463.1	41.892	526251:525823
CABP5	chrUn_AADN03024721	82.692	1055:900	chrUn_NT_472783v1	82.692	1201:1046	NW_004677534.1	50.98	218161:218313	NW_004974085.1	80.952	3826:3701	NW_013185816.1	35.398	9470:9802	NC_011488.1	50.98	480247:480095
CADM4	chr2	45.312	33461536:33461724	chr2	45.312	33009065:33009253	NW_004677234.1	45.312	31831:31643	NW_004973922.1	45.312	1455199:1455387	NW_013185661.1	46.774	4657432:4657614	NC_011465.1	46.774	52951449:52951631
CALCOCO1	chr1	47.297	1085162:1084722	chr1	47.297	1134247:1133807	NW_004676637.1	44.853	847331:847735	NW_004973320.1	44.785	870400:870882	NW_013185724.1	47.297	295039:294599	NC_011463.1	46.622	526263:525823
CALML6	chr4	54.839	76270025:76269840	chr4	54.839	77261855:77261670	NW_004676793.1	59.016	527944:528126	NW_004973253.1	60.656	16009877:16009695	NW_013185655.1	59.016	10926747:10926929	NW_002227354.1	60.656	4430:4248
CC2D2B
CCDC105
CCDC17
CCDC182
CCDC189							NW_004681045.1	45.614	480:310							NW_002215370.1	40.449	1470:1730
CCDC22
CCDC74B	chr1	48.75	189692400:189692161	chr1	48.75	190558776:190558537	NW_004678864.1	39.175	233184:232894	NW_004973980.1	38.824	130650:130396	NW_013185737.1	37.5	1380011:1379748	NW_002198653.1	39.759	1112368:1112120
CCDC81
CCDC83	chrUn_JH375703	38.217	1198:1668	chrUn_NT_464134v1	38.217	50301:49831
CCDC87	chr27	23.642	4700612:4698780	chr27	23.642	5123544:5121712	NW_004676469.1	23.81	1067698:1068954	NW_004973731.1	23.583	1104874:1103618	NW_013185788.1	23.81	492153:493409	NC_011493.1	23.81	67053682:67052426
CCIN	chrUn_AADN03017184	34.524	1258:1013	chrUn_NT_479446v1	34.524	1258:1013	NW_004677380.1	43.82	10132:10389	NW_004973947.1	36.145	58685:58927	NW_013186205.1	42.529	16871:16614	NW_002200155.1	33.333	8596:8856
CD22	chr3	38.871	3267209:3268114	chr3	38.871	3337091:3337996	NW_004676960.1	41.573	1517543:1517797	NW_004973884.1	40.708	1072298:1072615	NW_013185774.1	36.975	1111716:1111363	NC_011466.1	32.432	29058208:29059299
CD248							NW_004688692.1	58.333	4 days, 12:01:00
CD2BP2	chrUn_AADN03017184	36.264	5170:4919	chrUn_NT_479446v1	36.264	5170:4919				NW_004973947.1	24.775	57623:58273
CD33
CD68													NW_013186016.1	28.859	24965:24534
CD84
CDIPT	chrUn_AADN03015686	36.293	3073:2300	chrUn_NT_472196v1	39.72	2249:2887	NW_004677957.1	30.96	506200:505256	NW_004974031.1	31.269	635744:636688	NW_013186149.1	44.928	19641:20051	NC_011463.1	30.96	34269989:34270933
CDK20				chrUn_NT_472117v1	40.741	1208:1447
CEACAM7
CENPBD1
CEP72
CFAP157	chr5	70.253	35242878:35242405	chr5	70.253	36000422:35999949	NW_004676799.1	77.391	177320:176991	NW_004973262.1	75.63	15971731:15971378	NW_013185668.1	83.495	9306960:9306652	NC_011469.1	68.519	35877132:35876647
CFL1
CGREF1	chr21	70.186	656042:656524	chr21	70.186	640689:641171	NW_004676785.1	68.712	120197:119709	NW_004974095.1	71.053	4172117:4171665	NW_013185931.1	62.5	649698:650153	NC_011462.1	70.44	90194384:90194860
CHD3	chr3	72.477	35729163:35728510	chr3	72.477	36527037:36526384	NW_004677435.1	71.622	1504564:1505229	NW_004973497.1	71.366	9689689:9690369	NW_013185659.1	72.018	3874587:3875240	NC_011466.1	72.321	46552961:46553632
CHRM1	chr10	49.573	3112838:3113488	chr10	49.573	3551824:3552474	NW_004678221.1	50	322121:322771	NW_004974676.1	48.954	696469:695819	NW_013185678.1	50	8013172:8012522	NC_011489.1	51.489	489319:489978
CHRNB1	chrZ	36.545	53430595:53431458	chrZ	36.545	53607143:53608006	NW_004678221.1	45.74	335195:335824	NW_004974082.1	32.779	130276:131487	NW_013185678.1	45.74	7999737:7999108	NC_011474.1	45.291	602320:601691
CHRNE				chr25	81.25	2384999:2384904
CIART	chr10	49.02	3316415:3316567	chr10	49.02	3755008:3755160	NW_004680428.1	50.909	41138:40974	NW_004974676.1	32.877	457476:457261	NW_013185678.1	30.178	7779401:7778898	NC_011474.1	50	367684:367541
CIB4	chr1	51.948	86676575:86676793	chrUn_NT_478391v1	91.228	799:629	NW_004676857.1	51.282	74769:74990	NW_004976279.1	94	774:923	NW_013185656.1	51.282	7340702:7340923	NW_002222956.1	95.238	1390:1202
CIC	chr23	70.769	2461407:2461213	chr23	70.769	2510961:2510767	NW_004677101.1	46.043	481250:480834	NW_004973762.1	41.765	388936:389445	NW_013185799.1	70.588	325413:325210	NC_011466.1	39.153	108604088:108604609
CLIC1
CLN3
CMTM5
CNFN	chrUn_AADN03025857	50	766:1005	chrUn_NT_479529v1	50	766:1005	NW_004682651.1	100	0.225694	NW_004974138.1	84.615	0.219444
CNOT3	chr11	46.032	17078724:17078539	chr11	46.032	17842619:17842434	NW_004676766.1	53.333	47622:47756	NW_004973333.1	50.847	7203886:7204059	NW_013186021.1	53.333	35556:35690	NC_011475.1	52.381	23473:23598
COX4I2	chr3	50	23247028:23246879	chr3	50	23962656:23962507	NW_004676696.1	52	2490619:2490768	NW_004973718.1	50	7173:7036	NW_013185667.1	52	1720455:1720604
COX7A1	chr9	72.881	11920123:11920299	chr1	33.54	957022:957501	NW_004676889.1	69.492	52537:52361	NW_004973375.1	71.186	3602639:3602815	NW_013185699.1	69.492	36148:35972	NC_011473.1	69.492	14023244:14023420
CPA3							NW_004680193.1	42.857	4849:5013	NW_004973200.1	40	407199:407023	NW_013185669.1	33.88	5639490:5638960	NC_011484.1	42.857	7555601:7555422
CPVL
CROCC2	chr9	62.338	3848502:3848272	chr9	62.338	4342536:4342306	NW_004678247.1	59.74	514235:514465	NW_004973255.1	58.333	2417531:2417779	NW_013185730.1	59.74	1386533:1386303	NC_011473.1	58.75	5314288:5314527
CRYGC
CST6
CTF1				chrUn_NT_475549v1	31.818	3330:3635
CUTA
CXCL11
CXORF38				chrUn_NT_469591v1	71.429	8435:8310	NW_004679533.1	94.737	10621:10508	NW_004977145.1	58.889	734:994	NW_013186204.1	94.737	16754:16867	NW_002215190.1	97.727	797:928
CXXC1	chr12	46.429	1435881:1436132	chr12	44.279	1474295:1474897	NW_004677655.1	44.444	293709:293548	NW_004973782.1	43.976	136983:137480				NC_011476.1	46.386	3760707:3761204
CYB561D1	chr18	63.158	5906930:5907157	chr18	63.158	6006993:6007220	NW_004676503.1	63.158	8040:8267	NW_004973285.1	63.014	3043158:3043376	NW_013185685.1	63.514	3754710:3754489	NW_002202222.1	53.846	3700:3428
DBP				chrUn_NT_475704v1	57.692	2058:1903							NW_013186373.1	58.73	5823:6011
DCAF11	chr5	56.061	5000531:5000334	chr5	56.061	4983888:4983691	NW_004677232.1	72	1555799:1555650	NW_004973198.1	76	10379428:10379577	NW_013185679.1	70	4216789:4216640
DCDC1	chr6	43.023	11027252:11026995	chr6	35.075	11459584:11459183				NW_004973909.1	33.628	188756:188418				NC_011470.1	32.836	3142169:3141783
DDIT4L	chr11	28.421	2902865:2903425	chr11	25.377	3524775:3525956	NW_004678530.1	92.5	5 days, 8:09:00	NW_004975331.1	73.451	3551:3213	NW_013185791.1	27.203	1307021:1307782	NC_011475.1	29.932	7207324:7207764
DDX39A	chr2	57.576	27713361:27713176	chr33	48.276	611159:611680	NW_004676688.1	66.667	1493304:1493143	NW_004973255.1	36.601	1669655:1669197	NW_013185730.1	45.652	2382276:2382001	NC_011465.1	66.667	47190777:47190616
DGKA
DMAC1	chr14	32.068	14995831:14993714	chr14	32.068	14911944:14909827	NW_004676920.1	32.771	2457389:2455272	NW_004973369.1	31.876	2452362:2450245	NW_013185677.1	32.489	4992134:4990017	NC_011478.1	32.432	15613749:15615941
DNAH11	chr14	27.032	14995159:14993738	chr14	27.032	14911272:14909851	NW_004676920.1	29.847	2456717:2455512	NW_004973369.1	30.152	2451690:2450485	NW_013185677.1	29.194	4991462:4990257	NC_011478.1	29.798	15614457:15615518
DNAH14	chr14	41.417	14995831:14993708	chr14	41.417	14911944:14909821	NW_004676920.1	41.803	2457389:2455266	NW_004973369.1	41.803	2452362:2450239	NW_013185677.1	41.393	4992134:4990011	NC_011478.1	41.927	15613785:15615908
DNAH6	chr19	55.118	148183:148530	chr19	55.118	85563:85216	NW_004676388.1	40.323	530668:530486	NW_004973463.1	40.323	1797322:1797140	NW_013185680.1	40.323	1601183:1601365	NC_011472.1	38.71	15492931:15492749
DNAJC30	chr8	42.982	15543923:15543588	chr8	42.982	16667128:16666793	NW_004677257.1	42.105	790781:791116	NW_004973427.1	41.228	495996:496331	NW_013185680.1	42.982	3936122:3936457	NC_011472.1	38.843	13254819:13254463
DNASE2	chr3	42.105	104243343:104243059	chr20	54.762	10460333:10460458	NW_004676436.1	46.296	104623:104462	NW_004973200.1	46.296	719683:719522	NW_013185900.1	28.169	304857:305282	NC_011484.1	48.148	7900933:7900772
DNMT3L	chr13	33.77	8384670:8383768	chr13	33.77	9054547:9053645	NW_004678468.1	83.099	138523:138311	NW_004973553.1	72.619	291368:291619	NW_013185785.1	72.619	1383085:1382834	NC_011467.1	54.211	26285540:26286109
DUSP2	chr21	58.197	2324040:2324405	chr21	58.197	2318043:2318408	NW_004677274.1	63.736	534889:535149	NW_004973404.1	87.5	3403593:3403426	NW_013185829.1	72.059	135543:135340	NC_011473.1	78.788	18092374:18092571
DVL2
DXO
EBPL	chr3	45.205	105440526:105440308	chr3	45.205	106268897:106268679	NW_004677476.1	47.143	552029:551820	NW_004973633.1	45.205	87861:88079	NW_013185717.1	46.575	648666:648448	NC_011466.1	46.377	112549029:112549235
ECT2L
EFCAB8	chr3	39.394	3259427:3259888	chr3	39.394	3329309:3329770	NW_004676955.1	53.333	1798782:1799000	NW_004973884.1	57.576	193555:193752	NW_013185774.1	53.333	2273953:2273735	NC_011466.1	36.97	28215274:28215744
EFEMP2	chr3	68.519	9186852:9187013	chr3	68.519	9302829:9302990	NW_004676976.1	77.778	77901:77767	NW_004973294.1	77.778	545158:545024	NW_013185856.1	77.778	1287229:1287363	NW_002226303.1	58.824	3674:3877
EHBP1L1	chr11	46.667	17081882:17082106	chr11	46.667	17845777:17846001	NW_004676766.1	46.667	39511:39377	NW_004973333.1	47.727	7192797:7192666	NW_013186021.1	46.667	20306:20172	NC_011475.1	46.591	19354:19091
EMC9	chr3	74	23087130:23087279	chrUn_NT_469673v1	43.945	6548:7408	NW_004676696.1	66.667	2670227:2670057	NW_004973795.1	66.667	1423342:1423503	NW_013185667.1	77.778	1901889:1901755	NC_011466.1	70.588	14962607:14962759
EML3													NW_013185744.1	29.18	2007975:2008778
ENAM	chr14	55.497	5191668:5192225	chr14	55.497	5226516:5227073	NW_004676468.1	55.497	104719:105276	NW_004973324.1	52.804	1010556:1009936	NW_013185670.1	52.857	8476519:8477127	NC_011478.1	51.613	10192175:10191552
ENTHD1
EPOR
EPSTI1
EXO5	chr9	55.385	15391593:15391778	chr9	55.385	15965828:15966013	NW_004676762.1	45.946	132977:133198	NW_004973404.1	53.125	3272783:3272592	NW_013185931.1	45.946	38349:38128	NC_011462.1	47.143	89542813:89542604
FAM131C	chrZ	46.269	63921770:63921961	chrZ	46.269	64097642:64097833	NW_004676966.1	55.556	446754:446620	NW_004973980.1	44.737	213522:213740	NW_013185784.1	44.737	1840098:1840316	NC_011493.1	38.571	72340281:72340072
FAM151A	chr27	23.127	1308356:1309264	chr27	23.127	1463556:1464464				NW_004973477.1	23.978	451989:453053	NW_013185894.1	23.333	1079511:1078624
FAM187B
FAM213B
FAM241B	chr4	33.945	49421337:49421654	chr4	33.945	50337089:50337406	NW_004687254.1	36.22	84058:83678				NW_013185813.1	33.607	465620:465985
FAM47E	chr6	36.41	31650864:31650337	chr6	36.41	32170429:32169902				NW_004973582.1	35.909	165018:165647	NW_013185655.1	35.981	3015973:3015362	NC_011470.1	34.826	32799963:32799448
FAM53C
FAM71F2
FAM74A1	chr3	82.759	39939309:39939223	chr3	82.759	40740364:40740278	NW_004677068.1	82.759	950642:950728	NW_004973497.1	82.759	5013249:5013335	NW_013185828.1	73.529	1702625:1702726	NC_011466.1	82.759	42149834:42149920
FAM89B	chr2	30.496	75825311:75824919	chr2	30.496	76061627:76061235	NW_004676405.1	31.206	2852577:2852969	NW_004973455.1	42.857	32699:32253	NW_013185686.1	31.206	3245771:3246163	NC_011465.1	31.206	80379994:80379602
FBXL6
FBXO24
FBXW12	chr25	47.525	1589114:1588830	chr25	48.936	2412508:2412245	NW_004682314.1	48.98	4241:3966				NW_013186096.1	50	3411:3148
FCRL4	chrUn_AADN03016392	28.529	1246:257	chrUn_NT_465314v1	35.099	5106:4660	NW_004677380.1	39.695	17242:17634	NW_004973265.1	27.014	4716113:4716709	NW_013186205.1	34.52	12066:11290	NC_011462.1	25.49	34705557:34704829
FFAR1	chr6	46.847	19581026:19580706	chr6	47.115	20025102:20024803	NW_004676793.1	25.229	642325:641795	NW_004973253.1	26.316	15901606:15902109	NW_013185655.1	26.147	11046742:11046212	NC_011467.1	28.037	56018171:56018689
FGFBP3	chrUn_JH375583	70.37	2514:2434	chrUn_NT_475787v1	40	443:279
FIS1	chr20	32.877	5812857:5813483	chr20	32.877	5614078:5614704	NW_004676760.1	31.604	541273:541899	NW_004974496.1	32.407	19937:19311	NW_013185657.1	31.132	987699:988325	NC_011484.1	35.526	6753799:6754245
FITM1	chr14	41.311	5104144:5105049	chr14	41.311	5138919:5139824	NW_004676468.1	39.571	7643:8605	NW_004973324.1	39.938	1118180:1117221	NW_013185670.1	39.877	8374107:8375069	NC_011478.1	39.017	10288703:10287681
FPR3				chrUn_NT_475430v1	47.17	896:1054				NW_004977125.1	61.111	4 days, 21:10:00
FRMD8	chr14	31.636	4184464:4185273	chr14	31.408	4207069:4207884				NW_004973324.1	30.12	2203606:2203112	NW_013185670.1	33.333	7314801:7315262	NW_002211591.1	27.126	1470:2201
FSCN3
FUT2	chr9	80.952	16579130:16578942	chr9	80.952	17154727:17154539	NW_004677559.1	57.718	1281244:1280798	NW_004973404.1	61.789	1870195:1870563	NW_013185670.1	59.701	4935887:4936288	NC_011468.1	69.444	14058439:14058224
FXR2
GADD45GIP1	chr15	38.393	10797795:10798778	chr15	38.393	10856113:10857096	NW_004678247.1	33.249	26674:27825	NW_004973277.1	36.994	1471185:1470196	NW_013186001.1	36.716	16072:17055	NW_002197423.1	38.217	11048:11965
GAL3ST3	chr12	66.667	9195202:9195417	chr12	66.667	9209400:9209615	NW_004677466.1	66.667	239636:239851	NW_004973446.1	66.667	94674:94889	NW_013185716.1	66.667	4552027:4552242	NC_011476.1	90	9430411:9430560
GATA1	chr19	53.659	7217967:7218089	chr19	53.659	7227247:7227369	NW_004676627.1	55.814	1336950:1336825	NW_004973740.1	56.818	605070:604942	NW_013185859.1	55.814	41062:40937	NC_011483.1	55.814	8821665:8821790
GDPD3	chr2	41.667	4048493:4049125	chr2	41.667	4085547:4086179	NW_004680519.1	43.396	7503:8129				NW_013185891.1	40.741	655732:655100
GIMAP4
GKN1
GKN2	chr9	89.041	16978131:16978349	chr9	89.041	17553110:17553328	NW_004677559.1	89.041	1720272:1720490	NW_004973390.1	52.062	1737878:1738459	NW_013185670.1	89.041	4490223:4490005	NC_011462.1	52.406	89936229:89935669
GNB2	chrUn_AADN03014468	72.131	891:709				NW_004676328.1	74.468	3334:3474							NW_002224492.1	54	8728:8874
GNL1	chr6	32.903	21687586:21688050	chr6	32.903	22133112:22133576	NW_004676575.1	32.692	148387:147920	NW_004973420.1	33.544	2169960:2170433	NW_013185654.1	50	1132791:1132624	NC_011470.1	33.548	21242166:21242630
GOT1L1
GPANK1
GPBAR1
GPHA2	chr17	86.364	5836434:5836565	chr17	86.364	6301282:6301413	NW_004676566.1	86.364	533988:534119	NW_004974009.1	85.366	828139:828261	NW_013185903.1	72.881	79131:78958	NC_011481.1	86.364	6399342:6399473
GPR108	chr3	74.699	37159246:37158998	chr3	74.699	37966703:37966455	NW_004677458.1	73.494	532807:533055	NW_004973497.1	74.699	8105190:8105438	NW_013185659.1	74.699	2283405:2283653	NC_011466.1	74.699	45103420:45103668
GPR137
GPR150
GPR151	chr9	29.329	22833906:22833067	chr9	29.329	23468397:23467558	NW_004677440.1	28.223	806610:807470	NW_004973875.1	22.936	146257:145616	NW_013185657.1	27.477	835059:834394	NC_011473.1	29.268	26675406:26674546
GPR31	chr3	53.74	72133593:72134675	chr3	53.74	72975308:72976390	NW_004677167.1	55.814	780182:779151	NW_004973250.1	54.545	1244228:1245316	NW_013185770.1	55.814	253252:254283	NC_011466.1	55.814	75026879:75027910
GPR45	chrUn_AADN03024516	74.286	369:473	chrUn_NT_464257v1	78.788	22463:22365
GRIPAP1	chrUn_AADN03012176	64	1509:1360	chrUn_NT_479366v1	64	1509:1360	NW_004680803.1	81.579	0.544444	NW_004973497.1	29.71	5582777:5583163				NC_011466.1	28.986	42695206:42695592
GRWD1
GSTP1	chr1	32.765	71687098:71686271	chr1	32.765	71607753:71606926	NW_004676855.1	84.127	1735190:1735002	NW_004973227.1	37.9	164165:163509	NW_013185753.1	76.712	3164495:3164283	NC_011483.1	79.365	3339646:3339834
GTF2IRD2
GUCA2A	chr1	57.547	54818267:54817965	chrUn_NT_477168v1	91.429	1971:2180	NW_004678419.1	60.396	46100:46387	NW_004973503.1	60.396	878465:878752	NW_013186566.1	50.955	18 days, 16:02:00	NC_011463.1	60.396	54625152:54624865
HCFC1	chr21	57.447	1433158:1433298	chr21	57.447	1417171:1417311	NW_004676437.1	54.545	1113047:1113208	NW_004974095.1	55.556	3397422:3397580	NW_013185829.1	37.288	1242110:1241772	NC_011485.1	57.447	3304316:3304456
HES3	chr2	58.696	2063563:2063426	chr2	58.696	2093275:2093138	NW_004677373.1	55.814	818480:818352	NW_004973637.1	56.522	292179:292316	NW_013185705.1	54.348	1574799:1574936	NC_011465.1	52	2605454:2605603
HIGD1B	chr2	61.261	32792233:32791934	chr2	61.261	32635044:32634745	NW_004677234.1	72.619	411133:411372	NW_004973922.1	72.619	1066850:1066611	NW_013185661.1	72.619	4273042:4272803	NC_011465.1	72.619	52550767:52550528
HOXD1	chrUn_AADN03013989	47.368	177:290	chrUn_NT_464176v1	47.368	40792:40905	NW_004679717.1	65.854	1383:1264	NW_004977703.1	74.194	212:120				NW_002228834.1	47.368	3766:3653
HSD17B8	chr27	35.227	4835673:4835927	chr27	35.227	5258502:5258756										NC_011491.1	36.667	2442924:2443184
HSPB9	chr10	32.292	3132970:3132407	chr10	32.292	3571956:3571393	NW_004678221.1	32.292	344266:343703	NW_004974676.1	32.292	674589:675152	NW_013185678.1	32.292	7990731:7991294	NC_011474.1	32.812	593477:594040
HTR3B	chrUn_JH375749	75.949	9 days, 23:03:00	chrUn_NT_464176v1	97.03	12856:13158	NW_004679556.1	70.29	9633:10046	NW_004975052.1	100	1.04653	NW_013186180.1	100	12070:12357	NW_002201375.1	78.01	1556:984
HUWE1	chr22	45.217	2465616:2465960	chr22	45.217	2496041:2496385	NW_004678727.1	50.725	57208:57414	NW_004973657.1	47.115	1501108:1501419	NW_013185822.1	52.174	417898:417692	NC_011486.1	46.4	3017629:3017994
IDO1				chr8	57.143	5815465:5815319
IER2
IFI44L	chrZ	33.708	34144121:34143600	chrZ	33.708	34285251:34284730	NW_004676570.1	31.915	930486:931031	NW_004973479.1	32.62	35870:36409	NW_013185817.1	31.522	651766:651227	NC_011493.1	32.258	57663846:57664388
IFNA4													NW_013186116.1	33.766	62214:61987
IGHD	chrUn_AADN03013352	46.602	1488:1180	chrUn_NT_464133v1	46.602	17163:16855	NW_004677635.1	35.833	366:725	NW_004973665.1	45.045	47193:47516	NW_013186116.1	43.243	3993:3661	NW_002205356.1	38.532	1497:1171
IGHV1-2	chrUn_JH376289	43.269	12788:13099	chrUn_NT_464133v1	44.248	35803:35465	NW_004685627.1	44.156	510:286	NW_004973665.1	41.176	47160:47516	NW_013186116.1	43.119	3987:3661	NC_011491.1	36.937	3051735:3051409
IGHV4-34	chr15	43.269	7929231:7928935	chr15	43.269	7973927:7973631	NW_004677143.1	31.481	4220:4537	NW_004973299.1	38.095	20996:20694	NW_013185666.1	30.476	9129971:9129666	NC_011479.1	35.185	9022831:9022514
IGKC				chrUn_NT_475909v1	92.308	372:449							NW_013186283.1	88	15735:15809
IKBKG
IL22										NW_004973333.1	34.884	6240106:6239855				NC_011475.1	37.037	11198046:11198276
IL25
IL26
INO80E
INSL5	chr2	29.798	127196294:127196851	chr2	29.798	127990571:127991128	NW_004676894.1	29.302	298935:299540	NW_004973199.1	30.244	2342574:2342002	NW_013186198.1	37.662	961:506	NC_011465.1	29.798	134004632:134005189
ITGAD	chr7	65.432	7180576:7180334	chr7	65.432	7175425:7175183	NW_004676788.1	65.432	3493589:3493347	NW_004974373.1	65.432	116609:116367	NW_013185660.1	60	15043762:15043478	NC_011471.1	65.432	28411384:28411626
ITGB7
ITLN2	chr2	29.978	148472028:148473287	chr2	29.978	149011949:149013208	NW_004678318.1	33.906	24634:23972	NW_004973242.1	30.068	867278:866049				NC_011465.1	31.818	155966521:155967681
JRKL	chr1	38.912	192042877:192043572	chr1	38.912	192907907:192908602	NW_004677477.1	40.167	167831:168526	NW_004973235.1	37.657	2451724:2452419	NW_013185737.1	40.167	3776402:3777097	NC_011462.1	36.402	86905239:86905931
KCTD11	chr15	83.562	6732012:6731794	chr15	83.562	6793598:6793380	NW_004746617.1	89.552	396:196	NW_004973182.1	89.552	2116854:2117054	NW_013185666.1	51.701	875212:875595	NC_011483.1	89.552	11037709:11037909
KCTD13	chr1	77.273	110169624:110169427	chr1	77.273	110842799:110842602	NW_004679259.1	64.904	8111:7488	NW_004973256.1	77.273	1501665:1501468	NW_013186074.1	62.143	120454:120035	NC_011462.1	72.222	5458392:5458177
KDM6B	chr11	34.524	6777213:6777698	chr11	34.524	7414570:7415055	NW_004677486.1	34.731	785607:785122	NW_004973333.1	39.098	697911:697525	NW_013185855.1	41.538	1603036:1602647	NC_011468.1	43.411	6819538:6819152
KHNYN							NW_004676810.1	23.962	465267:466184	NW_004973382.1	23.197	275591:274674	NW_013185700.1	23.323	3803904:3802987
KIAA1586
KISS1	chr3	91.379	4301087:4301260	chr3	91.379	4382722:4382895	NW_004677233.1	77.333	306924:306700	NW_004973385.1	91.379	1584906:1584733	NW_013185709.1	91.379	5383347:5383174	NC_011469.1	91.379	51930834:51931007
KLC3
KLHDC9				chrUn_NT_469185v1	63.415	6545:6423
KRI1	chr9	27.371	22955090:22956430	chr9	27.371	23589050:23590390	NW_004677440.1	28.139	596911:595580	NW_004973265.1	28.043	3874055:3875374	NW_013185923.1	27.706	202397:203728	NC_011462.1	27.802	23368907:23370241
L1CAM	chrUn_AADN03018619	31.25	1225:1545
LAIR2
LDLRAD2
LDOC1
LEP	chr3	42.667	37068796:37068575	chr3	42.667	37876882:37876661	NW_004677435.1	41.333	33512:33733	NW_004973497.1	43.902	8207121:8207360	NW_013185659.1	41.333	2376596:2376817	NC_011466.1	42.667	45198955:45199176
LGALS12	chr3	46.835	37068799:37068563	chr3	46.835	37876885:37876649	NW_004677435.1	44.444	33512:33727	NW_004973497.1	45.833	8207121:8207336	NW_013185659.1	44.304	2376596:2376832	NC_011466.1	38.462	45198931:45199203
LGALS9	chr3	48.148	37068799:37068560	chr3	48.148	37876885:37876646	NW_004677435.1	44.156	33512:33742	NW_004973497.1	48.611	8207121:8207336	NW_013185659.1	45.57	2376596:2376832	NC_011466.1	45.333	45198946:45199170
LGALS9C
LIM2										NW_004974716.1	66.667	579:463
LIN37	chr8	31.142	26923925:26924746	chr8	31.142	28120226:28121047	NW_004676319.1	47.5	676894:676322	NW_004973269.1	31.379	663414:662593	NW_013185675.1	31.488	88527:87706	NC_011472.1	30.117	26039405:26040340
LMTK3	chr11	62.222	3156320:3156186	chr11	62.222	3778859:3778725	NW_004677744.1	59.574	49975:50115	NW_004973422.1	64.444	3061894:3061760	NW_013185791.1	59.574	1585990:1585850	NC_011475.1	55.556	7434974:7434840
LPCAT4	chr2	23.485	75820033:75819638	chr2	23.485	76056354:76055959	NW_004676405.1	23.485	2859985:2860380	NW_004973173.1	23.485	310199:309804	NW_013185676.1	32.609	1132337:1132612	NC_011465.1	23.485	80374823:80374428
LRRC29	chr4	35.606	9882395:9882781	chr4	35.606	9941495:9941881	NW_004676352.1	35.606	1167497:1167111	NW_004974033.1	34.848	1222135:1222521	NW_013185661.1	33.117	5269155:5268694	NC_011465.1	34.545	53585698:53585207
LRRC53	chr3	43.243	14673644:14674051	chr3	43.243	15336741:15337148	NW_004676790.1	42.581	582894:583322	NW_004973431.1	37.908	439516:439938	NW_013185703.1	43.704	3834100:3834495	NC_011466.1	43.802	26171113:26171466
LRRN4CL	chr1	43.697	91214276:91214617	chr1	43.697	91849101:91849442	NW_004676846.1	42.308	1132332:1132706	NW_004973689.1	42.963	10976034:10976423	NW_013185656.1	43.2	11977784:11978143	NC_011462.1	42.4	102680076:102680435
LSR	chr3	41.837	3259364:3259915	chr3	41.837	3329246:3329797	NW_004677460.1	60	117870:117691	NW_004973297.1	62.069	2695836:2696009	NW_013185659.1	60	9507151:9507330	NC_011466.1	43.655	29058865:29059419
LTBP3	chr8	75.676	20811084:20810869	chr8	75.676	21981280:21981065	NW_004678085.1	77.027	453575:453360	NW_004973193.1	74.576	292913:292737	NW_013185675.1	75.676	6879291:6879506	NC_011472.1	73.75	19151111:19150878
LYL1
[truncated: 267 more rows]

## Sheet: Table S6
TableS6. GC-content of 446 high confidence genes
[truncated: 447 more rows]

[truncated: 4 more sheets: Table S7, Table S8, Table S9, Table S10]
